# Supplementary material for: Generation Alpha’s expectations at work: Well-being, pay and sense of agency
Source: PLoS One. 2026 Apr 30;21(4):e0336725. doi: 10.1371/journal.pone.0336725 (PMC13132220; doi:10.1371/journal.pone.0336725)
Supplement: S1 Appendix — (XLSX) [file pone.0336725.s001.xlsx]

## Sheet: Data for analysis
CW_8	CW_57	PW_11	PW_12	EW_13	EW_14	EW_22	WLB_5	WLB_7	WLB_9	WLB_10	WLB_16	WLB_48	S_23	S_24	S_25	A_29	A_30	A__60	81.1. Currently: - I am still studying, i.e. I continue my education at school or university	81.2. Currently: - I am improving my competences through courses, training, etc.	81.3. Currently: - I am not studying or undertaking any additional education/training	82. Currently:	83. I currently spend most of my time:	84. Currently:
4	3	5	5	3	4	5	4	3	3	5	5	4	5	4	4	4	5	4	Selected	Not selected	Not selected	I still live in the family home	in a large city (between 100,000 and 199,900 inhabitants)	I do not work
4	3	4	4	2	5	4	4	3	2	3	4	4	4	4	4	4	4	4	Selected	Not selected	Not selected	I do not live with my parents/guardians (I run my own household)	in a very large city (200,000 or more inhabitants)	I work under a mandate contract or a contract for specific work
4	1	5	5	5	5	5	4	5	4	4	2	4	5	5	5	4	4	4	Selected	Not selected	Not selected	I do not live with my parents/guardians (I run my own household)	in a large city (between 100,000 and 199,900 inhabitants)	I do not work
4	5	3	4	5	4	3	2	5	2	4	3	4	5	5	2	1	2	5	Not selected	Selected	Not selected	I still live in the family home	in a rural area	I do not work
4	3	5	4	3	3	5	5	5	2	2	4	5	5	5	5	5	5	4	Selected	Not selected	Not selected	I still live in the family home	in a rural area	I do not work
5	5	5	5	5	5	5	5	5	5	5	5	5	5	5	4	5	5	5	Selected	Not selected	Not selected	I still live in the family home	in a very large city (200,000 or more inhabitants)	I work under an employment contract on a part-time basis
5	4	4	5	1	5	5	5	4	1	2	1	5	5	5	2	4	5	2	Selected	Not selected	Not selected	I do not live with my parents/guardians (I run my own household)	in a medium-sized city (from 20,000 to 99,900 inhabitants)	I work under an employment contract on a part-time basis
1	2	4	5	1	5	5	5	5	1	1	5	4	5	4	5	3	5	4	Selected	Not selected	Not selected	I still live in the family home	in a very large city (200,000 or more inhabitants)	I do not work
4	2	4	5	4	5	4	4	4	5	4	5	4	5	5	4	4	4	5	Selected	Not selected	Not selected	I do not live with my parents/guardians (I run my own household)	in a large city (between 100,000 and 199,900 inhabitants)	I work under an employment contract on a part-time basis
3	4	5	5	3	5	5	4	3	3	3	4	4	4	4	4	4	4	3	Selected	Not selected	Not selected	I still live in the family home	in a small town (up to 20,000 inhabitants)	I work under a mandate contract or a contract for specific work
4	4	4	4	2	4	5	5	4	4	4	4	4	5	4	4	4	4	4	Selected	Not selected	Not selected	I still live in the family home	in a medium-sized city (from 20,000 to 99,900 inhabitants)	I do not work
4	4	5	5	1	5	5	4	3	1	1	4	5	4	3	2	4	4	4	Selected	Selected	Not selected	I still live in the family home	in a small town (up to 20,000 inhabitants)	I work, but I do not know / I am not sure under which type of contract
5	4	5	2	4	3	5	5	3	2	4	3	4	5	5	4	4	4	5	Not selected	Not selected	Selected	I do not live with my parents/guardians (I run my own household)	in a large city (between 100,000 and 199,900 inhabitants)	I work under an employment contract on a full-time basis
4	2	4	5	2	4	4	4	5	2	2	4	4	5	5	4	4	5	4	Selected	Not selected	Not selected	I do not live with my parents/guardians (I run my own household)	in a very large city (200,000 or more inhabitants)	I work informally (off the books)
3	5	5	5	1	5	5	5	5	1	2	4	5	5	5	4	4	5	5	Selected	Not selected	Not selected	I still live in the family home	in a very large city (200,000 or more inhabitants)	I do not work
3	4	5	5	3	5	5	4	4	4	3	5	5	5	5	4	5	5	4	Not selected	Not selected	Selected	I still live in the family home	in a rural area	I do not work
5	2	3	4	5	5	5	5	5	3	3	2	4	5	5	4	4	4	4	Selected	Not selected	Not selected	I still live in the family home	in a very large city (200,000 or more inhabitants)	I work under an employment contract on a part-time basis
4	5	4	5	3	5	5	5	5	4	4	5	5	5	5	5	5	5	4	Selected	Not selected	Not selected	I still live in the family home	in a medium-sized city (from 20,000 to 99,900 inhabitants)	I do not work
4	5	4	4	3	5	5	4	4	4	3	4	4	4	5	4	4	4	3	Selected	Not selected	Not selected	I still live in the family home	in a rural area	I do not work
4	4	4	5	3	5	5	5	5	3	1	5	4	5	5	4	5	5	4	Selected	Not selected	Not selected	I still live in the family home	in a rural area	I work under an employment contract on a full-time basis
2	4	4	5	4	5	5	5	4	2	2	4	4	5	5	4	4	4	4	Selected	Not selected	Not selected	I still live in the family home	in a very large city (200,000 or more inhabitants)	I work under a mandate contract or a contract for specific work
4	4	4	5	1	4	4	4	4	3	5	4	3	5	5	4	5	5	4	Selected	Not selected	Not selected	I do not live with my parents/guardians (I run my own household)	in a very large city (200,000 or more inhabitants)	I work under an employment contract on a part-time basis
5	4	5	5	3	5	5	4	5	5	5	5	5	5	5	5	5	5	5	Selected	Not selected	Not selected	I still live in the family home	in a rural area	I work under a mandate contract or a contract for specific work
4	3	4	4	3	4	3	3	4	3	3	4	3	5	4	3	3	4	4	Not selected	Not selected	Selected	I still live in the family home	in a rural area	I work, but I do not know / I am not sure under which type of contract
3	5	5	5	3	5	5	4	4	5	5	5	5	5	5	5	5	5	5	Selected	Selected	Not selected	I still live in the family home	in a large city (between 100,000 and 199,900 inhabitants)	I do not work
4	1	5	5	2	5	5	5	4	4	3	3	5	4	5	2	5	4	4	Selected	Selected	Not selected	I do not live with my parents/guardians (I run my own household)	in a medium-sized city (from 20,000 to 99,900 inhabitants)	I work under a mandate contract or a contract for specific work
2	1	5	5	2	5	4	5	5	2	3	2	5	5	5	4	2	5	5	Selected	Not selected	Not selected	I do not live with my parents/guardians (I run my own household)	in a very large city (200,000 or more inhabitants)	I work under a mandate contract or a contract for specific work
4	3	4	4	3	4	3	4	4	4	4	4	4	4	5	4	4	3	3	Not selected	Selected	Not selected	I still live in the family home	in a small town (up to 20,000 inhabitants)	I work under an employment contract on a full-time basis
4	3	4	4	3	4	4	4	4	3	4	4	4	4	4	4	4	4	5	Not selected	Selected	Not selected	I still live in the family home	in a rural area	I work under a mandate contract or a contract for specific work
4	4	4	5	2	4	4	4	5	2	3	5	4	5	5	4	4	4	4	Not selected	Selected	Not selected	I do not live with my parents/guardians (I run my own household)	in a very large city (200,000 or more inhabitants)	I work under an employment contract on a full-time basis
4	3	3	4	4	4	4	4	5	3	4	5	3	5	5	4	4	4	4	Selected	Not selected	Not selected	I still live in the family home	in a large city (between 100,000 and 199,900 inhabitants)	I work under a mandate contract or a contract for specific work
5	5	5	5	3	4	5	5	5	2	2	5	5	5	5	4	4	5	5	Selected	Not selected	Not selected	I still live in the family home	in a very large city (200,000 or more inhabitants)	I work under a mandate contract or a contract for specific work
4	3	4	4	3	4	4	4	4	4	3	4	4	5	5	5	4	3	4	Selected	Not selected	Not selected	I do not live with my parents/guardians (I run my own household)	in a large city (between 100,000 and 199,900 inhabitants)	I do not work
4	2	4	5	2	5	4	4	3	4	1	5	4	5	5	4	5	4	5	Not selected	Selected	Not selected	I do not live with my parents/guardians (I run my own household)	in a medium-sized city (from 20,000 to 99,900 inhabitants)	I work under a mandate contract or a contract for specific work
3	4	4	5	2	4	5	5	5	4	4	5	4	5	5	4	5	5	4	Not selected	Not selected	Selected	I still live in the family home	in a medium-sized city (from 20,000 to 99,900 inhabitants)	I do not work
4	2	3	5	2	4	5	5	4	4	3	4	5	4	4	4	4	5	2	Selected	Selected	Not selected	I still live in the family home	in a very large city (200,000 or more inhabitants)	I work under a mandate contract or a contract for specific work
5	4	5	5	3	4	4	4	5	3	4	4	4	4	4	4	4	5	5	Selected	Not selected	Not selected	I still live in the family home	in a small town (up to 20,000 inhabitants)	I work under an employment contract on a full-time basis
5	3	5	5	5	5	4	5	5	5	4	5	5	5	4	4	4	4	5	Selected	Not selected	Not selected	I still live in the family home	in a very large city (200,000 or more inhabitants)	I work under a mandate contract or a contract for specific work
4	3	4	3	3	3	5	5	3	3	3	3	3	5	3	4	5	5	4	Selected	Not selected	Not selected	I still live in the family home	in a medium-sized city (from 20,000 to 99,900 inhabitants)	I do not work
4	3	5	5	3	5	5	5	5	2	3	5	5	5	4	5	5	5	5	Selected	Selected	Not selected	I still live in the family home	in a medium-sized city (from 20,000 to 99,900 inhabitants)	I do not work
3	3	4	5	4	5	5	4	5	5	5	5	5	5	5	4	4	5	5	Selected	Selected	Not selected	I still live in the family home	in a medium-sized city (from 20,000 to 99,900 inhabitants)	I do not work
4	4	5	4	5	4	5	4	5	4	4	4	4	4	5	4	4	4	3	Not selected	Selected	Not selected	I do not live with my parents/guardians (I run my own household)	in a medium-sized city (from 20,000 to 99,900 inhabitants)	I work under an employment contract on a full-time basis
5	4	4	5	3	5	5	3	5	5	2	5	5	4	5	5	4	5	5	Selected	Selected	Not selected	I still live in the family home	in a large city (between 100,000 and 199,900 inhabitants)	I do not work
4	4	3	4	2	4	4	5	4	4	4	4	5	4	4	4	4	4	2	Selected	Not selected	Not selected	I do not live with my parents/guardians (I run my own household)	in a large city (between 100,000 and 199,900 inhabitants)	I work under a mandate contract or a contract for specific work
3	3	3	4	3	4	5	5	5	3	4	5	1	5	5	4	5	4	4	Selected	Not selected	Not selected	I still live in the family home	in a medium-sized city (from 20,000 to 99,900 inhabitants)	I do not work
4	4	5	4	5	5	5	5	4	5	5	5	5	5	4	5	5	4	4	Selected	Not selected	Not selected	I still live in the family home	in a rural area	I do not work
3	5	5	5	4	5	5	5	5	2	1	5	5	5	5	5	5	5	5	Selected	Not selected	Not selected	I still live in the family home	in a very large city (200,000 or more inhabitants)	I do not work
3	4	4	5	3	5	5	4	4	4	4	5	4	5	5	5	5	4	4	Selected	Not selected	Not selected	I do not live with my parents/guardians (I run my own household)	in a very large city (200,000 or more inhabitants)	I do not work
4	2	4	5	2	5	4	5	4	3	4	5	4	4	5	5	5	4	3	Selected	Not selected	Not selected	I still live in the family home	in a very large city (200,000 or more inhabitants)	I work under a mandate contract or a contract for specific work
5	5	5	5	3	5	5	5	5	5	5	5	5	5	5	5	5	5	5	Selected	Not selected	Not selected	I still live in the family home	in a rural area	I work under a mandate contract or a contract for specific work
3	3	5	4	4	5	5	5	4	5	5	3	5	5	5	5	5	5	2	Selected	Not selected	Not selected	I still live in the family home	in a medium-sized city (from 20,000 to 99,900 inhabitants)	I do not work
4	3	4	4	3	4	4	4	4	3	3	4	4	5	4	4	4	5	4	Selected	Not selected	Not selected	I still live in the family home	in a very large city (200,000 or more inhabitants)	I do not work
4	5	5	5	2	5	5	5	2	2	2	4	5	5	4	5	5	4	2	Selected	Not selected	Not selected	I do not live with my parents/guardians (I run my own household)	in a very large city (200,000 or more inhabitants)	I do not work
5	3	4	5	4	5	5	5	5	3	3	4	5	5	5	5	5	5	4	Selected	Not selected	Not selected	I do not live with my parents/guardians (I run my own household)	in a very large city (200,000 or more inhabitants)	I work under a mandate contract or a contract for specific work
4	2	4	4	2	5	4	5	3	3	1	4	5	5	5	5	5	4	5	Selected	Selected	Not selected	I still live in the family home	in a very large city (200,000 or more inhabitants)	I work under a mandate contract or a contract for specific work
4	5	5	5	5	5	5	4	4	2	5	5	5	5	5	4	5	5	5	Selected	Not selected	Not selected	I still live in the family home	in a very large city (200,000 or more inhabitants)	I work under an employment contract on a full-time basis
1	3	5	5	3	5	4	5	3	2	2	3	5	4	4	3	5	5	3	Selected	Not selected	Not selected	I still live in the family home	in a medium-sized city (from 20,000 to 99,900 inhabitants)	I do not work
4	4	4	3	4	4	4	5	4	3	4	3	4	5	4	4	4	4	3	Not selected	Selected	Not selected	I do not live with my parents/guardians (I run my own household)	in a very large city (200,000 or more inhabitants)	I work under a mandate contract or a contract for specific work
3	2	5	5	4	5	5	5	4	3	3	3	5	5	4	5	5	5	5	Selected	Not selected	Not selected	I do not live with my parents/guardians (I run my own household)	in a large city (between 100,000 and 199,900 inhabitants)	I work under an employment contract on a part-time basis
2	3	4	5	2	5	4	4	4	2	2	3	4	4	4	4	4	4	4	Selected	Not selected	Not selected	I still live in the family home	in a rural area	I do not work
3	4	4	4	3	4	5	4	4	2	2	4	3	5	4	3	4	4	3	Selected	Not selected	Not selected	I still live in the family home	in a rural area	I do not work
4	5	5	5	3	5	5	5	5	4	5	5	5	5	5	5	5	5	5	Selected	Not selected	Not selected	I still live in the family home	in a rural area	I work informally (off the books)
4	4	4	4	4	4	5	4	4	4	4	4	4	5	4	4	5	4	4	Selected	Not selected	Not selected	I still live in the family home	in a medium-sized city (from 20,000 to 99,900 inhabitants)	I do not work
5	5	5	5	5	5	5	5	5	5	5	5	5	5	5	5	5	5	5	Selected	Not selected	Not selected	I still live in the family home	in a rural area	I work informally (off the books)
4	4	5	5	1	5	5	5	5	4	4	5	5	5	5	5	4	4	4	Selected	Not selected	Not selected	I still live in the family home	in a very large city (200,000 or more inhabitants)	I do not work
5	3	4	5	3	4	5	5	4	5	4	3	1	5	5	5	5	5	5	Not selected	Not selected	Selected	I do not live with my parents/guardians (I run my own household)	in a medium-sized city (from 20,000 to 99,900 inhabitants)	I work under an employment contract on a full-time basis
5	4	4	5	2	4	5	5	4	3	2	4	5	5	5	4	4	5	4	Selected	Selected	Not selected	I still live in the family home	in a medium-sized city (from 20,000 to 99,900 inhabitants)	I work informally (off the books)
2	4	4	5	3	5	5	4	5	4	4	5	4	4	5	4	5	5	4	Selected	Not selected	Not selected	I still live in the family home	in a small town (up to 20,000 inhabitants)	I work under a mandate contract or a contract for specific work
3	5	4	5	3	5	5	4	5	4	5	4	5	5	5	5	5	4	4	Selected	Not selected	Not selected	I still live in the family home	in a rural area	I do not work
5	4	5	5	3	3	1	4	3	2	4	4	3	5	4	4	1	1	2	Selected	Not selected	Not selected	I do not live with my parents/guardians (I run my own household)	in a large city (between 100,000 and 199,900 inhabitants)	I work under a mandate contract or a contract for specific work
4	4	4	4	4	4	4	4	4	4	4	5	4	4	4	4	4	4	4	Not selected	Selected	Not selected	I do not live with my parents/guardians (I run my own household)	in a medium-sized city (from 20,000 to 99,900 inhabitants)	I work under an employment contract on a full-time basis
3	3	4	4	4	4	4	3	4	4	4	5	3	4	4	4	3	4	4	Not selected	Selected	Not selected	I still live in the family home	in a medium-sized city (from 20,000 to 99,900 inhabitants)	I work under an employment contract on a full-time basis
4	4	4	4	3	4	4	5	5	5	5	5	5	5	4	5	4	4	4	Not selected	Not selected	Selected	I do not live with my parents/guardians (I run my own household)	in a rural area	I do not work
2	5	5	5	2	5	5	4	4	2	2	4	5	4	4	3	5	4	5	Selected	Not selected	Not selected	I do not live with my parents/guardians (I run my own household)	in a very large city (200,000 or more inhabitants)	I work under a mandate contract or a contract for specific work
5	5	5	5	5	5	5	5	5	5	5	5	5	5	5	5	5	5	5	Selected	Not selected	Not selected	I still live in the family home	in a large city (between 100,000 and 199,900 inhabitants)	I work under an employment contract on a full-time basis
4	5	5	5	3	5	4	5	4	4	4	5	4	4	4	4	4	4	5	Selected	Not selected	Not selected	I still live in the family home	in a rural area	I work under an employment contract on a part-time basis
2	4	3	5	4	4	5	5	5	2	4	1	5	4	5	2	5	5	5	Selected	Not selected	Not selected	I still live in the family home	in a large city (between 100,000 and 199,900 inhabitants)	I work under a mandate contract or a contract for specific work
5	3	2	4	5	5	4	5	5	3	5	5	5	5	4	3	5	3	5	Selected	Selected	Not selected	I still live in the family home	in a rural area	I work under an employment contract on a part-time basis
3	3	4	5	3	4	4	4	4	3	3	5	4	3	4	4	3	4	4	Selected	Not selected	Not selected	I do not live with my parents/guardians (I run my own household)	in a very large city (200,000 or more inhabitants)	I work under a mandate contract or a contract for specific work
3	4	4	5	2	5	4	5	4	3	3	5	5	5	5	5	4	4	3	Selected	Not selected	Not selected	I still live in the family home	in a small town (up to 20,000 inhabitants)	I work under an employment contract on a part-time basis
4	5	5	5	4	4	4	5	5	1	1	4	5	4	4	2	4	3	5	Selected	Not selected	Not selected	I do not live with my parents/guardians (I run my own household)	in a medium-sized city (from 20,000 to 99,900 inhabitants)	I do not work
4	5	4	5	4	4	4	5	4	3	3	4	4	5	4	5	5	4	3	Selected	Selected	Not selected	I do not live with my parents/guardians (I run my own household)	in a very large city (200,000 or more inhabitants)	I do not work
4	4	5	5	4	5	5	5	5	4	4	4	4	5	5	5	5	4	5	Selected	Not selected	Not selected	I still live in the family home	in a rural area	I do not work
3	2	5	4	4	5	5	5	4	4	4	5	4	5	5	3	5	5	5	Not selected	Not selected	Selected	I still live in the family home	in a rural area	I work informally (off the books)
4	4	4	4	4	4	4	4	4	3	4	5	4	4	4	4	4	4	4	Selected	Not selected	Not selected	I do not live with my parents/guardians (I run my own household)	in a large city (between 100,000 and 199,900 inhabitants)	I work under an employment contract on a part-time basis
4	4	5	5	1	5	4	4	5	3	3	3	4	5	4	4	4	5	4	Selected	Not selected	Not selected	I do not live with my parents/guardians (I run my own household)	in a very large city (200,000 or more inhabitants)	I do not work
3	4	3	4	3	4	4	3	4	4	4	4	5	4	3	3	4	3	4	Selected	Not selected	Not selected	I still live in the family home	in a small town (up to 20,000 inhabitants)	I do not work
2	1	2	4	2	4	4	4	4	2	3	4	5	5	5	1	4	3	4	Selected	Not selected	Not selected	I do not live with my parents/guardians (I run my own household)	in a medium-sized city (from 20,000 to 99,900 inhabitants)	I work under a mandate contract or a contract for specific work
5	3	5	5	3	5	3	5	5	3	3	5	5	5	5	4	5	5	4	Selected	Selected	Not selected	I still live in the family home	in a rural area	I work under an employment contract on a part-time basis
2	4	2	5	2	5	5	5	5	2	3	4	4	5	5	5	2	4	2	Selected	Not selected	Not selected	I still live in the family home	in a medium-sized city (from 20,000 to 99,900 inhabitants)	I do not work
4	3	4	5	2	5	4	5	4	3	3	5	4	5	5	4	5	5	3	Selected	Not selected	Not selected	I still live in the family home	in a rural area	I work under a mandate contract or a contract for specific work
2	2	4	5	4	5	5	5	3	2	2	4	3	5	4	4	4	4	3	Selected	Not selected	Not selected	I still live in the family home	in a rural area	I do not work
4	2	4	4	2	4	5	5	3	3	3	4	4	5	5	4	5	4	3	Selected	Not selected	Not selected	I do not live with my parents/guardians (I run my own household)	in a very large city (200,000 or more inhabitants)	I do not work
4	5	5	5	2	5	5	5	4	1	2	5	5	5	5	4	5	5	4	Selected	Not selected	Not selected	I still live in the family home	in a medium-sized city (from 20,000 to 99,900 inhabitants)	I do not work
5	2	3	4	3	4	5	5	2	2	2	3	2	3	5	5	4	4	5	Selected	Not selected	Not selected	I do not live with my parents/guardians (I run my own household)	in a large city (between 100,000 and 199,900 inhabitants)	I work under a mandate contract or a contract for specific work
5	5	5	5	5	5	5	5	4	5	5	5	5	5	5	5	5	5	5	Not selected	Selected	Not selected	I do not live with my parents/guardians (I run my own household)	in a medium-sized city (from 20,000 to 99,900 inhabitants)	I work under an employment contract on a full-time basis
4	3	5	5	3	5	4	5	4	4	3	5	4	4	4	4	4	4	4	Selected	Not selected	Not selected	I still live in the family home	in a medium-sized city (from 20,000 to 99,900 inhabitants)	I work under a mandate contract or a contract for specific work
5	5	4	5	2	5	5	5	4	5	4	4	5	5	5	5	5	4	5	Selected	Not selected	Not selected	I do not live with my parents/guardians (I run my own household)	in a very large city (200,000 or more inhabitants)	I work under an employment contract on a part-time basis
3	4	4	5	3	4	5	4	4	3	3	3	4	5	4	2	5	4	4	Selected	Not selected	Not selected	I still live in the family home	in a very large city (200,000 or more inhabitants)	I do not work
5	4	5	5	3	4	5	3	3	3	5	5	5	5	4	4	5	5	5	Selected	Not selected	Not selected	I still live in the family home	in a large city (between 100,000 and 199,900 inhabitants)	I do not work
4	5	5	5	5	5	5	5	5	1	1	5	5	5	2	2	5	5	4	Selected	Selected	Not selected	I do not live with my parents/guardians (I run my own household)	in a very large city (200,000 or more inhabitants)	I work under a mandate contract or a contract for specific work
3	1	5	5	5	5	5	5	5	1	1	1	5	5	1	5	5	5	5	Not selected	Not selected	Selected	I still live in the family home	in a large city (between 100,000 and 199,900 inhabitants)	I work under a mandate contract or a contract for specific work
4	3	4	5	1	5	5	5	3	2	2	4	5	5	5	4	5	5	4	Selected	Not selected	Not selected	I do not live with my parents/guardians (I run my own household)	in a very large city (200,000 or more inhabitants)	I work under a mandate contract or a contract for specific work
4	3	5	5	5	5	4	4	4	3	3	4	4	5	5	4	4	5	5	Selected	Not selected	Not selected	I do not live with my parents/guardians (I run my own household)	in a very large city (200,000 or more inhabitants)	I work under a mandate contract or a contract for specific work
4	2	5	4	4	4	5	5	3	4	4	5	4	5	5	4	4	4	4	Selected	Selected	Not selected	I still live in the family home	in a medium-sized city (from 20,000 to 99,900 inhabitants)	I do not work
4	3	3	5	4	4	4	2	5	4	4	4	4	5	5	4	4	5	5	Not selected	Not selected	Selected	I still live in the family home	in a very large city (200,000 or more inhabitants)	I work under an employment contract on a full-time basis
1	5	5	5	1	5	5	4	4	3	4	5	5	5	4	4	5	5	5	Selected	Not selected	Not selected	I do not live with my parents/guardians (I run my own household)	in a large city (between 100,000 and 199,900 inhabitants)	I work under an employment contract on a full-time basis
3	3	2	5	3	5	5	5	4	2	4	2	4	5	3	4	3	4	2	Not selected	Not selected	Selected	I still live in the family home	in a rural area	I do not work
4	1	5	4	4	5	5	5	4	1	5	4	4	5	5	5	4	4	1	Selected	Not selected	Not selected	I still live in the family home	in a rural area	I do not work
3	4	5	5	1	5	5	5	5	3	4	5	5	5	5	5	5	5	5	Selected	Selected	Not selected	I still live in the family home	in a large city (between 100,000 and 199,900 inhabitants)	I work under a mandate contract or a contract for specific work
3	2	4	4	4	5	5	4	4	4	3	5	4	5	5	5	5	5	4	Not selected	Selected	Not selected	I do not live with my parents/guardians (I run my own household)	in a medium-sized city (from 20,000 to 99,900 inhabitants)	I work under a mandate contract or a contract for specific work
4	3	4	4	4	4	5	4	5	3	4	4	2	3	5	4	2	4	4	Selected	Not selected	Not selected	I still live in the family home	in a medium-sized city (from 20,000 to 99,900 inhabitants)	I do not work
1	2	4	5	2	5	5	5	4	4	5	5	4	5	4	5	5	4	2	Selected	Not selected	Not selected	I still live in the family home	in a rural area	I do not work
5	4	5	5	4	5	5	5	5	3	3	5	4	5	5	4	5	4	5	Selected	Not selected	Not selected	I still live in the family home	in a rural area	I do not work
4	5	5	5	4	5	5	5	5	5	5	5	5	5	5	5	5	5	5	Selected	Not selected	Not selected	I do not live with my parents/guardians (I run my own household)	in a very large city (200,000 or more inhabitants)	I work under a mandate contract or a contract for specific work
1	2	5	5	5	5	5	5	4	3	5	5	5	5	4	5	4	5	4	Selected	Not selected	Not selected	I do not live with my parents/guardians (I run my own household)	in a large city (between 100,000 and 199,900 inhabitants)	I work under a mandate contract or a contract for specific work
3	5	5	5	3	4	4	4	4	3	3	3	4	4	4	4	4	5	4	Selected	Not selected	Not selected	I still live in the family home	in a rural area	I do not work
3	5	5	5	3	5	5	5	5	3	3	5	5	5	5	5	5	1	5	Selected	Selected	Not selected	I do not live with my parents/guardians (I run my own household)	in a small town (up to 20,000 inhabitants)	I do not work
3	3	3	3	3	3	5	5	3	5	3	3	3	5	3	1	5	3	5	Selected	Not selected	Not selected	I still live in the family home	in a medium-sized city (from 20,000 to 99,900 inhabitants)	I do not work
3	4	3	3	3	4	3	5	4	2	2	4	4	4	5	4	3	4	4	Selected	Not selected	Not selected	I still live in the family home	in a very large city (200,000 or more inhabitants)	I work under a mandate contract or a contract for specific work
3	5	5	5	2	4	4	5	5	2	3	5	4	5	4	3	5	4	5	Selected	Not selected	Not selected	I do not live with my parents/guardians (I run my own household)	in a very large city (200,000 or more inhabitants)	I do not work
3	4	4	5	3	5	5	4	4	2	3	4	4	5	5	5	5	4	4	Selected	Not selected	Not selected	I still live in the family home	in a very large city (200,000 or more inhabitants)	I do not work
4	4	4	4	4	5	5	5	5	5	5	5	4	4	5	5	5	4	5	Not selected	Selected	Not selected	I do not live with my parents/guardians (I run my own household)	in a very large city (200,000 or more inhabitants)	I work under an employment contract on a full-time basis
4	4	5	4	4	5	5	5	5	3	3	5	5	5	5	5	4	5	3	Selected	Not selected	Not selected	I do not live with my parents/guardians (I run my own household)	in a small town (up to 20,000 inhabitants)	I do not work
4	5	5	4	4	4	5	5	5	4	4	5	4	5	5	4	5	4	4	Not selected	Selected	Not selected	I do not live with my parents/guardians (I run my own household)	in a very large city (200,000 or more inhabitants)	I work under an employment contract on a full-time basis
4	2	4	2	5	4	5	4	4	1	2	4	2	5	4	4	4	4	5	Selected	Not selected	Not selected	I still live in the family home	in a rural area	I work under a mandate contract or a contract for specific work
4	4	3	4	3	3	2	4	3	3	3	3	3	4	4	4	4	3	4	Selected	Not selected	Not selected	I still live in the family home	in a small town (up to 20,000 inhabitants)	I do not work
4	4	2	4	4	5	4	2	4	5	2	5	2	5	5	4	5	4	4	Selected	Not selected	Not selected	I still live in the family home	in a very large city (200,000 or more inhabitants)	I work informally (off the books)
3	3	4	5	2	4	4	4	4	4	4	5	4	5	5	4	5	3	2	Not selected	Selected	Not selected	I do not live with my parents/guardians (I run my own household)	in a small town (up to 20,000 inhabitants)	I work under a mandate contract or a contract for specific work
4	5	5	5	4	5	5	4	4	2	4	5	5	5	5	5	4	5	5	Selected	Not selected	Not selected	I do not live with my parents/guardians (I run my own household)	in a medium-sized city (from 20,000 to 99,900 inhabitants)	I do not work
4	4	5	4	4	5	5	5	4	4	4	5	5	5	5	4	5	5	4	Not selected	Selected	Not selected	I do not live with my parents/guardians (I run my own household)	in a very large city (200,000 or more inhabitants)	I work under an employment contract on a full-time basis
4	2	4	5	4	5	5	4	3	3	2	3	4	5	4	3	3	4	4	Selected	Not selected	Not selected	I still live in the family home	in a very large city (200,000 or more inhabitants)	I work under a mandate contract or a contract for specific work
4	4	4	4	4	4	5	4	4	4	4	4	5	5	5	5	5	5	5	Not selected	Selected	Not selected	I do not live with my parents/guardians (I run my own household)	in a very large city (200,000 or more inhabitants)	I work under an employment contract on a full-time basis
4	5	4	5	4	5	4	4	4	2	2	5	4	4	5	4	4	4	5	Not selected	Not selected	Selected	I still live in the family home	in a rural area	I work under a mandate contract or a contract for specific work
3	4	4	4	3	4	4	4	4	3	3	4	4	4	4	4	4	4	4	Selected	Not selected	Not selected	I still live in the family home	in a very large city (200,000 or more inhabitants)	I do not work
5	3	5	5	5	5	5	5	3	4	4	5	5	5	5	4	4	5	4	Selected	Selected	Not selected	I do not live with my parents/guardians (I run my own household)	in a large city (between 100,000 and 199,900 inhabitants)	I work under a mandate contract or a contract for specific work
5	5	4	5	3	5	5	5	3	3	3	5	4	4	5	4	3	5	4	Selected	Not selected	Not selected	I still live in the family home	in a very large city (200,000 or more inhabitants)	I do not work
5	5	4	4	5	4	5	4	5	4	4	4	5	5	4	5	5	4	4	Not selected	Not selected	Selected	I still live in the family home	in a medium-sized city (from 20,000 to 99,900 inhabitants)	I work under a mandate contract or a contract for specific work
4	3	4	4	4	4	4	4	3	4	4	4	4	3	4	4	4	3	3	Selected	Not selected	Not selected	I still live in the family home	in a very large city (200,000 or more inhabitants)	I work under a mandate contract or a contract for specific work
3	3	4	5	3	5	5	4	4	3	3	3	4	5	5	4	3	4	4	Selected	Not selected	Not selected	I still live in the family home	in a rural area	I do not work
5	5	5	5	4	5	5	5	5	4	3	5	5	5	5	5	5	5	5	Selected	Not selected	Not selected	I do not live with my parents/guardians (I run my own household)	in a small town (up to 20,000 inhabitants)	I work under an employment contract on a full-time basis
5	4	5	5	5	5	5	5	5	4	3	5	5	5	5	4	5	5	4	Selected	Not selected	Not selected	I still live in the family home	in a very large city (200,000 or more inhabitants)	I do not work
3	3	4	4	4	3	4	4	4	4	2	5	4	5	5	4	4	4	4	Not selected	Selected	Not selected	I still live in the family home	in a rural area	I work under an employment contract on a full-time basis
1	5	5	5	4	4	5	4	4	4	4	4	5	5	5	5	5	5	5	Not selected	Selected	Not selected	I still live in the family home	in a medium-sized city (from 20,000 to 99,900 inhabitants)	I work under an employment contract on a full-time basis
3	2	3	4	2	4	4	4	3	2	4	4	4	4	4	4	4	4	3	Selected	Not selected	Not selected	I still live in the family home	in a small town (up to 20,000 inhabitants)	I do not work
3	3	4	5	1	5	5	5	4	4	5	5	4	5	5	5	4	5	5	Selected	Not selected	Not selected	I still live in the family home	in a large city (between 100,000 and 199,900 inhabitants)	I work under a mandate contract or a contract for specific work
3	4	4	4	3	4	4	4	4	3	5	5	3	5	5	4	4	4	4	Not selected	Not selected	Selected	I do not live with my parents/guardians (I run my own household)	in a large city (between 100,000 and 199,900 inhabitants)	I work under an employment contract on a full-time basis
5	3	4	5	4	4	4	5	3	4	3	4	4	4	3	4	5	4	5	Selected	Not selected	Not selected	I still live in the family home	in a very large city (200,000 or more inhabitants)	I do not work
4	2	4	5	4	5	5	4	4	2	4	5	4	5	5	5	4	4	2	Selected	Not selected	Not selected	I still live in the family home	in a small town (up to 20,000 inhabitants)	I work under an employment contract on a full-time basis
4	4	4	4	3	3	4	4	4	4	4	4	4	4	4	4	4	4	4	Not selected	Not selected	Selected	I still live in the family home	in a rural area	I do not work
4	3	5	5	3	5	5	5	5	3	1	5	5	4	5	4	5	5	5	Selected	Not selected	Not selected	I still live in the family home	in a small town (up to 20,000 inhabitants)	I do not work
4	4	5	4	2	5	5	2	3	3	4	5	2	5	4	4	5	5	4	Selected	Not selected	Not selected	I still live in the family home	in a rural area	I do not work
4	4	4	5	2	5	4	4	2	2	2	4	4	5	4	4	5	5	4	Selected	Not selected	Not selected	I do not live with my parents/guardians (I run my own household)	in a very large city (200,000 or more inhabitants)	I work under a mandate contract or a contract for specific work
5	5	5	5	5	5	5	5	5	3	3	5	5	5	5	5	5	5	5	Selected	Selected	Not selected	I do not live with my parents/guardians (I run my own household)	in a large city (between 100,000 and 199,900 inhabitants)	I do not work
3	4	4	4	2	4	4	4	4	4	4	4	4	5	4	4	4	3	4	Selected	Not selected	Not selected	I still live in the family home	in a very large city (200,000 or more inhabitants)	I do not work
3	4	5	5	4	5	5	5	4	4	5	5	5	5	5	4	4	4	5	Selected	Not selected	Not selected	I still live in the family home	in a very large city (200,000 or more inhabitants)	I work under an employment contract on a full-time basis
4	4	4	4	2	5	4	4	2	4	4	4	5	5	4	5	4	4	4	Not selected	Not selected	Selected	I do not live with my parents/guardians (I run my own household)	in a very large city (200,000 or more inhabitants)	I work under a mandate contract or a contract for specific work
4	2	3	4	4	4	4	5	4	4	2	3	4	5	4	4	5	5	4	Selected	Not selected	Not selected	I still live in the family home	in a rural area	I work under a mandate contract or a contract for specific work
4	2	4	4	2	4	5	4	5	4	5	5	5	5	5	5	5	4	4	Selected	Not selected	Not selected	I still live in the family home	in a medium-sized city (from 20,000 to 99,900 inhabitants)	I work under an employment contract on a full-time basis
4	4	3	3	4	4	4	4	5	4	4	2	4	4	4	4	4	4	3	Not selected	Not selected	Selected	I still live in the family home	in a rural area	I work under an employment contract on a full-time basis
4	4	5	5	2	5	4	4	5	4	5	4	4	5	5	5	4	4	4	Selected	Not selected	Not selected	I still live in the family home	in a rural area	I work under an employment contract on a full-time basis
5	4	4	5	5	4	5	4	4	3	3	4	5	5	5	5	4	4	4	Selected	Not selected	Not selected	I do not live with my parents/guardians (I run my own household)	in a very large city (200,000 or more inhabitants)	I work under an employment contract on a part-time basis
3	3	3	5	3	5	5	4	4	5	4	5	5	5	3	5	3	5	5	Selected	Not selected	Not selected	I still live in the family home	in a small town (up to 20,000 inhabitants)	I do not work
4	4	4	4	2	4	4	4	3	4	4	3	5	4	4	4	4	4	4	Not selected	Not selected	Selected	I still live in the family home	in a rural area	I do not work
4	2	4	5	2	4	4	4	3	4	3	4	4	5	4	3	3	4	4	Not selected	Not selected	Selected	I still live in the family home	in a rural area	I do not work
2	2	5	5	5	5	5	4	5	4	2	5	3	5	5	5	5	5	4	Not selected	Selected	Not selected	I still live in the family home	in a large city (between 100,000 and 199,900 inhabitants)	I work under a mandate contract or a contract for specific work
3	5	4	5	3	5	4	5	5	1	4	4	5	5	5	5	3	5	4	Selected	Not selected	Not selected	I still live in the family home	in a very large city (200,000 or more inhabitants)	I do not work
3	4	4	5	3	4	4	4	5	4	4	4	4	5	4	4	3	3	4	Selected	Not selected	Not selected	I still live in the family home	in a small town (up to 20,000 inhabitants)	I do not work
5	4	4	4	3	5	4	5	4	3	4	4	5	4	5	4	4	5	4	Selected	Not selected	Not selected	I still live in the family home	in a rural area	I work under a mandate contract or a contract for specific work
3	5	5	5	3	5	5	5	5	3	5	5	5	5	5	5	5	5	5	Selected	Not selected	Not selected	I do not live with my parents/guardians (I run my own household)	in a very large city (200,000 or more inhabitants)	I work under a mandate contract or a contract for specific work
3	2	4	5	3	4	5	4	4	3	3	5	3	5	5	4	4	4	3	Not selected	Not selected	Selected	I do not live with my parents/guardians (I run my own household)	in a very large city (200,000 or more inhabitants)	I work under a mandate contract or a contract for specific work
3	4	4	5	3	4	5	4	4	4	4	4	4	5	4	5	4	4	4	Selected	Not selected	Not selected	I still live in the family home	in a medium-sized city (from 20,000 to 99,900 inhabitants)	I work under an employment contract on a full-time basis
3	3	3	4	3	4	5	3	3	3	3	4	4	4	4	4	5	5	4	Selected	Not selected	Not selected	I still live in the family home	in a very large city (200,000 or more inhabitants)	I work under a mandate contract or a contract for specific work
4	4	4	5	4	4	4	5	4	3	3	4	4	5	5	5	5	4	4	Selected	Not selected	Not selected	I still live in the family home	in a medium-sized city (from 20,000 to 99,900 inhabitants)	I do not work
2	1	5	5	2	5	5	4	5	5	5	5	2	4	5	4	5	4	5	Not selected	Selected	Not selected	I do not live with my parents/guardians (I run my own household)	in a rural area	I work under an employment contract on a full-time basis
5	4	5	5	3	5	5	5	5	4	5	5	5	5	5	5	5	4	5	Selected	Not selected	Not selected	I still live in the family home	in a rural area	I do not work
5	5	5	5	3	5	5	5	5	1	5	5	5	5	5	5	5	5	5	Not selected	Not selected	Selected	I still live in the family home	in a medium-sized city (from 20,000 to 99,900 inhabitants)	I work under a mandate contract or a contract for specific work
3	2	4	5	4	5	5	5	5	2	3	5	5	5	4	2	5	5	5	Selected	Not selected	Not selected	I still live in the family home	in a very large city (200,000 or more inhabitants)	I do not work
2	3	3	4	3	4	5	5	4	4	4	4	4	4	4	5	5	3	4	Selected	Not selected	Not selected	I still live in the family home	in a rural area	I do not work
3	4	4	5	2	5	5	5	5	3	3	4	5	5	5	5	5	5	5	Selected	Not selected	Not selected	I still live in the family home	in a very large city (200,000 or more inhabitants)	I work under an employment contract on a full-time basis
4	3	4	5	3	5	4	5	4	4	4	4	4	5	5	5	4	4	5	Selected	Not selected	Not selected	I do not live with my parents/guardians (I run my own household)	in a very large city (200,000 or more inhabitants)	I work under an employment contract on a part-time basis
4	5	4	4	2	5	5	5	5	4	5	4	4	5	5	5	5	5	4	Selected	Not selected	Not selected	I still live in the family home	in a very large city (200,000 or more inhabitants)	I do not work
5	4	5	5	4	3	3	4	4	4	2	2	2	5	4	5	4	1	4	Selected	Not selected	Not selected	I still live in the family home	in a rural area	I do not work
2	4	3	5	3	5	5	5	4	3	4	4	5	5	5	5	4	5	5	Not selected	Selected	Not selected	I still live in the family home	in a small town (up to 20,000 inhabitants)	I work under a mandate contract or a contract for specific work
3	1	4	4	2	5	5	4	4	4	4	4	4	5	5	4	4	5	2	Selected	Selected	Not selected	I still live in the family home	in a small town (up to 20,000 inhabitants)	I work under a mandate contract or a contract for specific work
3	4	4	4	4	4	5	5	4	4	4	4	5	5	5	5	4	5	4	Selected	Not selected	Not selected	I still live in the family home	in a rural area	I work under a mandate contract or a contract for specific work
3	2	4	5	2	5	5	5	4	3	3	5	5	5	5	4	5	5	5	Selected	Not selected	Not selected	I still live in the family home	in a rural area	I work under a mandate contract or a contract for specific work
5	3	5	4	2	4	5	5	5	4	4	5	5	5	5	4	5	5	5	Selected	Not selected	Not selected	I still live in the family home	in a very large city (200,000 or more inhabitants)	I do not work
3	3	4	4	3	3	3	3	4	3	3	3	3	3	3	3	4	3	3	Selected	Not selected	Not selected	I still live in the family home	in a small town (up to 20,000 inhabitants)	I work under a mandate contract or a contract for specific work
5	3	5	5	5	5	5	5	5	2	2	5	5	5	4	5	5	4	4	Selected	Selected	Not selected	I do not live with my parents/guardians (I run my own household)	in a very large city (200,000 or more inhabitants)	I work under a mandate contract or a contract for specific work
4	4	4	4	4	4	4	5	4	4	5	4	5	4	4	4	4	4	5	Selected	Not selected	Not selected	I do not live with my parents/guardians (I run my own household)	in a very large city (200,000 or more inhabitants)	I work under a mandate contract or a contract for specific work
4	3	5	4	3	5	5	3	4	2	3	5	3	5	5	5	5	5	4	Not selected	Selected	Not selected	I still live in the family home	in a rural area	I work informally (off the books)
2	4	4	5	3	4	4	5	4	3	4	4	5	4	4	2	4	4	2	Selected	Not selected	Not selected	I still live in the family home	in a medium-sized city (from 20,000 to 99,900 inhabitants)	I do not work
5	1	5	5	4	5	5	2	5	4	4	3	4	5	5	4	5	5	5	Not selected	Not selected	Selected	I do not live with my parents/guardians (I run my own household)	in a small town (up to 20,000 inhabitants)	I do not work
5	5	5	5	4	4	5	5	5	4	4	5	4	5	5	5	4	4	4	Selected	Not selected	Not selected	I still live in the family home	in a medium-sized city (from 20,000 to 99,900 inhabitants)	I do not work
2	4	5	5	3	4	4	4	4	4	4	4	3	5	5	4	4	4	3	Selected	Not selected	Not selected	I still live in the family home	in a very large city (200,000 or more inhabitants)	I work under a mandate contract or a contract for specific work
3	4	4	5	3	5	5	4	3	3	4	5	4	5	5	4	4	4	4	Selected	Not selected	Not selected	I still live in the family home	in a small town (up to 20,000 inhabitants)	I do not work
4	4	4	5	3	5	5	4	4	3	5	5	5	5	4	4	5	5	4	Selected	Selected	Not selected	I still live in the family home	in a rural area	I do not work
4	3	4	5	3	5	5	5	4	2	5	3	4	5	5	4	5	5	4	Selected	Not selected	Not selected	I still live in the family home	in a medium-sized city (from 20,000 to 99,900 inhabitants)	I do not work
3	3	4	5	3	4	5	4	4	3	4	4	4	5	4	3	4	4	4	Selected	Not selected	Not selected	I do not live with my parents/guardians (I run my own household)	in a very large city (200,000 or more inhabitants)	I do not work
4	4	5	5	2	5	5	4	5	3	3	4	5	5	5	5	5	5	5	Selected	Not selected	Not selected	I do not live with my parents/guardians (I run my own household)	in a medium-sized city (from 20,000 to 99,900 inhabitants)	I work under an employment contract on a full-time basis
4	4	5	5	3	5	5	5	5	3	3	5	5	5	5	4	5	5	4	Not selected	Selected	Not selected	I still live in the family home	in a very large city (200,000 or more inhabitants)	I work under an employment contract on a full-time basis
4	1	4	4	2	5	4	4	2	2	2	5	2	5	5	4	4	4	4	Selected	Not selected	Not selected	I still live in the family home	in a medium-sized city (from 20,000 to 99,900 inhabitants)	I work under an employment contract on a part-time basis
4	4	5	5	2	5	5	5	5	4	5	5	5	5	5	5	5	5	5	Not selected	Selected	Not selected	I still live in the family home	in a small town (up to 20,000 inhabitants)	I do not work
4	5	4	5	1	5	5	2	5	5	4	5	5	5	5	5	5	5	4	Selected	Not selected	Not selected	I do not live with my parents/guardians (I run my own household)	in a very large city (200,000 or more inhabitants)	I work under a mandate contract or a contract for specific work
2	4	5	5	1	5	5	3	5	4	4	5	5	4	4	5	4	5	5	Selected	Not selected	Not selected	I do not live with my parents/guardians (I run my own household)	in a very large city (200,000 or more inhabitants)	I work informally (off the books)
3	2	5	3	4	5	5	4	3	3	2	5	3	5	4	2	2	4	4	Selected	Not selected	Not selected	I still live in the family home	in a rural area	I work under a mandate contract or a contract for specific work
4	5	5	5	5	5	5	5	5	4	5	5	5	5	5	5	5	5	5	Not selected	Selected	Not selected	I do not live with my parents/guardians (I run my own household)	in a very large city (200,000 or more inhabitants)	I work under an employment contract on a full-time basis
5	4	5	5	5	5	5	5	5	1	1	5	5	5	5	5	5	5	4	Not selected	Not selected	Selected	I still live in the family home	in a very large city (200,000 or more inhabitants)	I work under a mandate contract or a contract for specific work
2	5	5	5	4	5	5	5	5	5	5	5	5	5	5	5	5	5	4	Not selected	Not selected	Selected	I do not live with my parents/guardians (I run my own household)	in a very large city (200,000 or more inhabitants)	I work informally (off the books)
4	5	4	4	3	4	5	5	5	5	4	5	5	5	5	5	4	4	4	Selected	Not selected	Not selected	I do not live with my parents/guardians (I run my own household)	in a very large city (200,000 or more inhabitants)	I work under a mandate contract or a contract for specific work
4	4	4	4	5	5	5	5	2	2	2	4	5	5	4	4	5	5	5	Selected	Selected	Not selected	I do not live with my parents/guardians (I run my own household)	in a large city (between 100,000 and 199,900 inhabitants)	I work under an employment contract on a part-time basis
3	4	4	4	2	4	4	4	4	2	3	5	4	5	2	4	4	4	5	Selected	Not selected	Not selected	I still live in the family home	in a very large city (200,000 or more inhabitants)	I do not work
2	3	2	5	5	1	1	4	3	1	5	1	1	2	3	4	4	2	1	Selected	Not selected	Not selected	I still live in the family home	in a rural area	I work under an employment contract on a part-time basis
4	4	5	5	3	4	5	5	4	5	5	5	5	5	5	5	5	5	5	Selected	Not selected	Not selected	I do not live with my parents/guardians (I run my own household)	in a very large city (200,000 or more inhabitants)	I work under a mandate contract or a contract for specific work
1	4	4	5	2	5	5	4	4	2	3	5	5	5	5	5	5	5	5	Selected	Selected	Not selected	I still live in the family home	in a rural area	I work informally (off the books)
1	3	5	5	2	5	5	4	5	3	3	5	5	5	5	4	4	5	5	Selected	Not selected	Not selected	I still live in the family home	in a large city (between 100,000 and 199,900 inhabitants)	I work under a mandate contract or a contract for specific work
5	5	4	5	3	5	5	3	3	3	3	3	5	5	5	5	5	5	5	Selected	Selected	Not selected	I still live in the family home	in a medium-sized city (from 20,000 to 99,900 inhabitants)	I work under an employment contract on a full-time basis
2	4	5	5	5	5	5	5	5	5	5	4	4	5	5	5	5	4	5	Selected	Not selected	Not selected	I still live in the family home	in a medium-sized city (from 20,000 to 99,900 inhabitants)	I work under an employment contract on a full-time basis
2	2	4	5	2	4	4	4	4	2	3	4	4	5	4	5	4	4	4	Selected	Not selected	Not selected	I do not live with my parents/guardians (I run my own household)	in a very large city (200,000 or more inhabitants)	I do not work
3	3	4	4	3	4	3	4	4	4	4	4	3	4	4	4	3	3	4	Not selected	Selected	Not selected	I still live in the family home	in a rural area	I work under an employment contract on a full-time basis
3	3	3	3	3	3	3	3	3	3	3	3	3	3	3	3	3	3	3	Selected	Not selected	Not selected	I still live in the family home	in a medium-sized city (from 20,000 to 99,900 inhabitants)	I work under an employment contract on a full-time basis
3	4	4	5	3	5	5	5	4	5	5	4	4	5	5	4	4	5	4	Selected	Not selected	Not selected	I do not live with my parents/guardians (I run my own household)	in a rural area	I work under a mandate contract or a contract for specific work
4	5	5	5	3	4	5	5	5	4	5	5	5	5	5	5	5	5	4	Selected	Not selected	Not selected	I still live in the family home	in a very large city (200,000 or more inhabitants)	I do not work
4	4	5	5	4	4	5	5	4	2	2	4	5	5	5	3	5	3	5	Not selected	Not selected	Selected	I still live in the family home	in a very large city (200,000 or more inhabitants)	I work under a mandate contract or a contract for specific work
3	5	4	5	2	5	4	5	4	1	2	4	5	5	4	4	2	4	2	Selected	Not selected	Not selected	I do not live with my parents/guardians (I run my own household)	in a medium-sized city (from 20,000 to 99,900 inhabitants)	I work under an employment contract on a part-time basis
4	4	5	5	5	5	5	5	4	2	2	4	5	5	5	5	5	5	4	Selected	Not selected	Not selected	I still live in the family home	in a small town (up to 20,000 inhabitants)	I work under a mandate contract or a contract for specific work
3	5	5	5	2	5	5	4	5	4	3	4	5	5	5	4	5	4	5	Selected	Not selected	Not selected	I still live in the family home	in a very large city (200,000 or more inhabitants)	I do not work
3	3	4	5	3	5	5	4	3	3	3	4	3	5	4	3	4	4	4	Selected	Not selected	Not selected	I still live in the family home	in a small town (up to 20,000 inhabitants)	I work under a mandate contract or a contract for specific work
3	3	5	4	3	4	5	4	5	1	1	3	4	5	5	4	5	5	5	Not selected	Selected	Not selected	I do not live with my parents/guardians (I run my own household)	in a small town (up to 20,000 inhabitants)	I work under a mandate contract or a contract for specific work
5	5	4	5	4	4	5	5	5	5	5	5	5	5	5	5	5	5	4	Selected	Not selected	Not selected	I do not live with my parents/guardians (I run my own household)	in a very large city (200,000 or more inhabitants)	I work under an employment contract on a part-time basis
5	3	5	4	2	4	5	4	4	2	2	4	4	5	5	4	5	5	4	Selected	Selected	Not selected	I still live in the family home	in a very large city (200,000 or more inhabitants)	I do not work
4	4	5	5	3	5	5	4	5	4	5	5	5	5	5	5	4	5	4	Not selected	Not selected	Selected	I do not live with my parents/guardians (I run my own household)	in a small town (up to 20,000 inhabitants)	I do not work
4	5	4	5	4	5	5	5	5	3	3	5	5	5	5	5	5	5	5	Selected	Not selected	Not selected	I still live in the family home	in a large city (between 100,000 and 199,900 inhabitants)	I work under a mandate contract or a contract for specific work
5	1	5	5	4	5	4	5	3	2	2	3	4	4	4	4	4	3	3	Not selected	Not selected	Selected	I still live in the family home	in a rural area	I work under a mandate contract or a contract for specific work
4	3	5	5	2	5	4	5	4	3	4	4	3	5	5	4	4	4	3	Selected	Not selected	Not selected	I do not live with my parents/guardians (I run my own household)	in a small town (up to 20,000 inhabitants)	I do not work
3	3	4	4	3	4	4	5	4	3	3	4	3	4	5	2	5	5	5	Selected	Not selected	Not selected	I do not live with my parents/guardians (I run my own household)	in a large city (between 100,000 and 199,900 inhabitants)	I work under an employment contract on a part-time basis
3	3	5	5	2	5	5	4	4	2	5	1	5	4	5	4	5	4	4	Selected	Not selected	Not selected	I do not live with my parents/guardians (I run my own household)	in a very large city (200,000 or more inhabitants)	I work under a mandate contract or a contract for specific work
5	5	5	3	4	5	5	5	5	3	5	5	5	5	5	5	5	4	5	Selected	Not selected	Not selected	I do not live with my parents/guardians (I run my own household)	in a very large city (200,000 or more inhabitants)	I do not work
4	5	5	5	2	4	5	4	5	2	2	5	5	5	5	4	5	5	4	Selected	Not selected	Not selected	I still live in the family home	in a medium-sized city (from 20,000 to 99,900 inhabitants)	I work under a mandate contract or a contract for specific work
4	3	3	4	3	4	4	4	4	3	3	4	3	4	3	3	3	3	3	Selected	Not selected	Not selected	I still live in the family home	in a rural area	I do not work
4	2	4	4	3	4	4	4	4	3	3	3	4	4	4	3	4	4	4	Selected	Not selected	Not selected	I still live in the family home	in a medium-sized city (from 20,000 to 99,900 inhabitants)	I work under an employment contract on a part-time basis
3	4	5	4	4	4	5	5	5	5	4	5	5	5	5	5	4	5	3	Selected	Not selected	Not selected	I still live in the family home	in a large city (between 100,000 and 199,900 inhabitants)	I do not work
4	3	4	4	5	4	4	4	5	2	4	3	4	5	4	5	5	3	4	Selected	Not selected	Not selected	I still live in the family home	in a medium-sized city (from 20,000 to 99,900 inhabitants)	I work informally (off the books)
5	5	5	5	5	5	5	5	5	4	4	5	5	5	5	4	5	5	2	Not selected	Selected	Not selected	I still live in the family home	in a rural area	I work under an employment contract on a full-time basis
3	2	3	2	4	4	4	2	4	2	2	3	4	4	4	3	2	3	4	Selected	Selected	Not selected	I still live in the family home	in a rural area	I work informally (off the books)
4	4	5	4	3	4	4	4	3	1	1	4	4	4	3	3	4	4	3	Selected	Not selected	Not selected	I do not live with my parents/guardians (I run my own household)	in a very large city (200,000 or more inhabitants)	I do not work
4	3	4	5	3	5	3	4	4	5	3	3	3	5	4	4	5	3	3	Not selected	Not selected	Selected	I still live in the family home	in a rural area	I do not work
5	4	3	5	3	5	5	5	4	1	2	5	5	5	5	5	5	5	4	Selected	Not selected	Not selected	I do not live with my parents/guardians (I run my own household)	in a very large city (200,000 or more inhabitants)	I do not work
5	4	5	5	4	5	4	4	5	5	5	4	5	5	5	5	5	5	5	Selected	Not selected	Not selected	I still live in the family home	in a rural area	I do not work
4	3	4	5	2	5	5	5	5	4	5	4	4	4	5	5	4	5	4	Not selected	Selected	Not selected	I still live in the family home	in a rural area	I do not work
3	1	5	5	4	5	5	4	4	5	5	4	5	5	4	4	4	5	4	Not selected	Not selected	Selected	I still live in the family home	in a rural area	I do not work
3	4	4	5	4	4	5	5	4	4	3	5	5	5	4	4	4	4	4	Selected	Not selected	Not selected	I still live in the family home	in a small town (up to 20,000 inhabitants)	I do not work
2	5	5	5	5	4	5	5	4	3	2	4	5	5	5	5	4	5	5	Selected	Not selected	Not selected	I do not live with my parents/guardians (I run my own household)	in a very large city (200,000 or more inhabitants)	I work under a mandate contract or a contract for specific work
5	2	5	5	1	5	5	4	2	4	5	5	5	5	5	5	4	5	5	Not selected	Selected	Not selected	I do not live with my parents/guardians (I run my own household)	in a medium-sized city (from 20,000 to 99,900 inhabitants)	I work informally (off the books)
5	4	5	4	4	5	5	4	4	2	4	2	5	5	5	4	5	5	5	Selected	Not selected	Not selected	I do not live with my parents/guardians (I run my own household)	in a very large city (200,000 or more inhabitants)	I work under an employment contract on a full-time basis
3	3	3	5	3	5	5	4	3	3	3	5	5	4	4	4	4	5	5	Selected	Not selected	Not selected	I still live in the family home	in a rural area	I do not work
3	3	4	4	3	5	5	4	4	4	4	5	3	4	5	4	4	4	5	Not selected	Not selected	Selected	I still live in the family home	in a rural area	I do not work
5	2	5	5	3	4	5	4	3	2	4	4	4	5	5	4	5	5	5	Selected	Not selected	Not selected	I still live in the family home	in a rural area	I do not work
3	1	3	3	3	3	5	1	4	3	3	3	3	5	5	3	4	3	3	Not selected	Not selected	Selected	I still live in the family home	in a medium-sized city (from 20,000 to 99,900 inhabitants)	I work under an employment contract on a full-time basis
4	5	5	5	2	5	5	3	4	4	5	5	3	5	5	5	5	5	5	Selected	Not selected	Not selected	I still live in the family home	in a large city (between 100,000 and 199,900 inhabitants)	I do not work
4	4	5	5	4	5	5	5	4	2	4	4	4	4	5	5	4	4	4	Selected	Not selected	Not selected	I do not live with my parents/guardians (I run my own household)	in a large city (between 100,000 and 199,900 inhabitants)	I work under an employment contract on a part-time basis
3	4	5	4	2	5	5	5	4	5	5	5	5	5	5	5	4	5	5	Selected	Not selected	Not selected	I still live in the family home	in a very large city (200,000 or more inhabitants)	I work under a mandate contract or a contract for specific work
3	4	3	4	3	3	3	3	4	3	3	4	3	4	4	3	3	4	4	Selected	Selected	Not selected	I do not live with my parents/guardians (I run my own household)	in a very large city (200,000 or more inhabitants)	I do not work
4	3	4	4	3	4	4	4	4	3	3	5	3	4	4	4	3	3	3	Selected	Not selected	Not selected	I still live in the family home	in a very large city (200,000 or more inhabitants)	I do not work
4	2	5	4	3	4	5	5	4	2	3	4	4	4	4	3	4	5	4	Selected	Not selected	Not selected	I still live in the family home	in a small town (up to 20,000 inhabitants)	I work under a mandate contract or a contract for specific work
4	3	5	5	3	5	4	5	5	5	4	4	2	5	5	5	5	5	5	Selected	Not selected	Not selected	I still live in the family home	in a very large city (200,000 or more inhabitants)	I do not work
4	2	4	4	3	4	5	5	3	3	5	3	3	4	4	4	4	4	5	Not selected	Not selected	Selected	I still live in the family home	in a medium-sized city (from 20,000 to 99,900 inhabitants)	I work under a mandate contract or a contract for specific work
4	2	4	4	2	5	5	4	4	2	2	5	4	5	5	4	4	5	4	Selected	Selected	Not selected	I do not live with my parents/guardians (I run my own household)	in a very large city (200,000 or more inhabitants)	I work under a mandate contract or a contract for specific work
2	3	4	5	4	4	4	4	5	3	3	5	5	5	5	5	4	4	4	Selected	Not selected	Not selected	I do not live with my parents/guardians (I run my own household)	in a very large city (200,000 or more inhabitants)	I work under an employment contract on a part-time basis
4	5	4	5	3	4	4	4	4	4	4	4	4	5	5	4	4	4	4	Selected	Selected	Not selected	I do not live with my parents/guardians (I run my own household)	in a large city (between 100,000 and 199,900 inhabitants)	I work under an employment contract on a full-time basis
4	4	5	4	4	4	5	5	4	1	4	5	4	5	5	4	5	5	5	Not selected	Not selected	Selected	I still live in the family home	in a rural area	I do not work
4	3	4	5	3	4	5	5	4	3	1	4	5	5	4	3	4	5	4	Not selected	Selected	Not selected	I still live in the family home	in a large city (between 100,000 and 199,900 inhabitants)	I do not work
4	5	4	5	4	5	5	5	5	4	5	5	5	5	5	5	5	5	5	Selected	Not selected	Not selected	I still live in the family home	in a very large city (200,000 or more inhabitants)	I work under an employment contract on a full-time basis
2	5	4	4	2	5	5	4	5	4	5	4	4	5	5	5	5	4	4	Not selected	Selected	Not selected	I still live in the family home	in a rural area	I do not work
5	5	5	5	3	3	5	5	5	3	4	5	5	5	5	5	4	5	3	Selected	Not selected	Not selected	I still live in the family home	in a rural area	I work, but I do not know / I am not sure under which type of contract
2	5	5	5	2	5	5	5	4	3	4	5	5	5	5	4	5	5	4	Selected	Not selected	Not selected	I do not live with my parents/guardians (I run my own household)	in a very large city (200,000 or more inhabitants)	I do not work
3	2	4	5	4	4	5	4	4	2	2	4	4	4	4	3	4	4	4	Selected	Not selected	Not selected	I do not live with my parents/guardians (I run my own household)	in a large city (between 100,000 and 199,900 inhabitants)	I do not work
4	4	5	5	3	5	5	4	5	4	4	4	5	5	5	4	4	5	4	Not selected	Not selected	Selected	I still live in the family home	in a rural area	I do not work
3	4	5	5	3	5	5	5	5	3	3	5	5	5	5	5	4	5	4	Selected	Not selected	Not selected	I still live in the family home	in a small town (up to 20,000 inhabitants)	I do not work
3	5	4	5	2	5	5	5	4	3	5	5	5	5	5	4	5	5	5	Selected	Selected	Not selected	I still live in the family home	in a very large city (200,000 or more inhabitants)	I work, but I do not know / I am not sure under which type of contract
4	4	5	4	2	5	5	5	4	4	5	1	3	5	5	5	2	4	4	Not selected	Selected	Not selected	I do not live with my parents/guardians (I run my own household)	in a large city (between 100,000 and 199,900 inhabitants)	I work under a mandate contract or a contract for specific work
2	4	4	5	1	4	4	4	4	2	1	1	2	5	5	5	5	4	5	Selected	Not selected	Not selected	I still live in the family home	in a very large city (200,000 or more inhabitants)	I work under a mandate contract or a contract for specific work
4	4	3	4	4	4	3	4	3	3	2	3	4	4	3	4	4	3	4	Selected	Selected	Not selected	I still live in the family home	in a rural area	I work informally (off the books)
5	4	4	4	4	5	5	5	4	3	2	4	4	5	4	1	5	5	5	Not selected	Not selected	Selected	I still live in the family home	in a rural area	I work, but I do not know / I am not sure under which type of contract
5	2	5	5	3	5	5	4	3	4	4	4	5	5	5	4	5	5	4	Selected	Not selected	Not selected	I still live in the family home	in a very large city (200,000 or more inhabitants)	I do not work
5	3	4	4	4	5	5	5	3	5	5	4	5	5	5	5	5	5	5	Selected	Not selected	Not selected	I still live in the family home	in a rural area	I do not work
4	2	4	5	4	4	5	5	5	4	3	5	4	5	5	4	4	4	4	Not selected	Not selected	Selected	I still live in the family home	in a medium-sized city (from 20,000 to 99,900 inhabitants)	I work under an employment contract on a full-time basis
3	3	4	4	3	5	4	4	5	4	4	4	4	5	5	3	3	4	3	Selected	Not selected	Not selected	I still live in the family home	in a very large city (200,000 or more inhabitants)	I do not work
5	3	4	4	2	5	4	5	4	2	3	5	4	5	4	4	4	4	3	Not selected	Selected	Not selected	I still live in the family home	in a small town (up to 20,000 inhabitants)	I work under an employment contract on a full-time basis
3	3	4	5	3	5	5	5	5	2	5	5	5	5	5	5	4	4	3	Selected	Not selected	Not selected	I do not live with my parents/guardians (I run my own household)	in a large city (between 100,000 and 199,900 inhabitants)	I do not work
2	1	2	4	2	5	4	4	4	2	4	4	1	5	4	4	5	5	5	Selected	Not selected	Not selected	I do not live with my parents/guardians (I run my own household)	in a very large city (200,000 or more inhabitants)	I work under a mandate contract or a contract for specific work
3	3	5	5	4	5	5	4	4	5	5	5	5	5	5	3	5	5	3	Selected	Not selected	Not selected	I still live in the family home	in a rural area	I work under an employment contract on a full-time basis
4	4	4	5	3	5	5	5	5	3	3	5	4	5	5	4	5	4	5	Selected	Not selected	Not selected	I still live in the family home	in a medium-sized city (from 20,000 to 99,900 inhabitants)	I do not work
4	5	4	5	4	4	5	4	4	2	3	2	5	5	5	2	4	5	5	Not selected	Not selected	Selected	I do not live with my parents/guardians (I run my own household)	in a small town (up to 20,000 inhabitants)	I work under a mandate contract or a contract for specific work
2	3	3	3	4	4	3	3	3	4	4	2	5	5	5	4	3	3	5	Not selected	Selected	Not selected	I still live in the family home	in a rural area	I work under an employment contract on a part-time basis
3	2	4	5	3	4	4	4	4	4	4	3	4	4	4	4	4	4	4	Selected	Not selected	Not selected	I do not live with my parents/guardians (I run my own household)	in a very large city (200,000 or more inhabitants)	I do not work
3	4	4	5	3	4	4	5	4	4	3	4	5	5	5	5	5	5	4	Selected	Not selected	Not selected	I do not live with my parents/guardians (I run my own household)	in a very large city (200,000 or more inhabitants)	I work under an employment contract on a full-time basis
2	5	5	5	1	4	5	5	3	1	2	4	5	5	3	4	4	4	4	Selected	Selected	Not selected	I still live in the family home	in a very large city (200,000 or more inhabitants)	I work under a mandate contract or a contract for specific work
3	2	5	5	2	5	5	3	3	3	3	4	5	5	4	4	5	5	5	Selected	Not selected	Not selected	I do not live with my parents/guardians (I run my own household)	in a very large city (200,000 or more inhabitants)	I work under a mandate contract or a contract for specific work
2	4	4	5	4	5	5	4	4	3	3	5	5	5	4	4	5	5	4	Selected	Not selected	Not selected	I still live in the family home	in a very large city (200,000 or more inhabitants)	I work under a mandate contract or a contract for specific work
4	5	5	5	3	5	5	5	5	4	5	5	5	4	4	4	4	5	5	Selected	Selected	Not selected	I still live in the family home	in a large city (between 100,000 and 199,900 inhabitants)	I do not work
4	4	4	4	4	4	4	4	4	4	4	4	4	5	4	4	5	4	4	Selected	Not selected	Not selected	I still live in the family home	in a large city (between 100,000 and 199,900 inhabitants)	I do not work
3	5	5	5	4	4	5	5	5	2	4	2	5	5	5	5	5	5	5	Selected	Selected	Not selected	I do not live with my parents/guardians (I run my own household)	in a small town (up to 20,000 inhabitants)	I work under an employment contract on a part-time basis
4	2	5	5	2	5	5	5	3	4	2	5	4	5	4	3	5	4	5	Selected	Not selected	Not selected	I do not live with my parents/guardians (I run my own household)	in a large city (between 100,000 and 199,900 inhabitants)	I work under a mandate contract or a contract for specific work
3	1	4	5	3	3	5	3	5	4	4	4	5	5	4	3	4	4	4	Selected	Not selected	Not selected	I still live in the family home	in a rural area	I work under an employment contract on a part-time basis
3	4	3	5	3	5	5	4	4	2	2	4	5	5	4	4	4	4	4	Selected	Selected	Not selected	I do not live with my parents/guardians (I run my own household)	in a very large city (200,000 or more inhabitants)	I work under an employment contract on a full-time basis
5	5	5	5	1	5	5	5	4	3	5	5	5	5	5	5	5	5	4	Selected	Not selected	Not selected	I still live in the family home	in a medium-sized city (from 20,000 to 99,900 inhabitants)	I work informally (off the books)
4	3	4	3	3	3	4	3	3	2	2	1	2	4	4	2	4	3	4	Selected	Not selected	Not selected	I do not live with my parents/guardians (I run my own household)	in a very large city (200,000 or more inhabitants)	I work under a mandate contract or a contract for specific work
5	4	5	5	2	5	5	5	4	5	4	5	5	5	5	4	5	5	5	Not selected	Selected	Not selected	I still live in the family home	in a medium-sized city (from 20,000 to 99,900 inhabitants)	I do not work
5	4	5	5	5	5	5	4	5	4	5	5	5	5	5	4	5	5	4	Selected	Not selected	Not selected	I do not live with my parents/guardians (I run my own household)	in a medium-sized city (from 20,000 to 99,900 inhabitants)	I do not work
5	5	5	5	4	5	5	5	5	3	3	5	5	5	5	5	5	5	5	Selected	Not selected	Not selected	I do not live with my parents/guardians (I run my own household)	in a medium-sized city (from 20,000 to 99,900 inhabitants)	I do not work
2	5	3	5	2	5	5	4	4	3	4	4	4	5	5	5	5	5	5	Selected	Not selected	Not selected	I still live in the family home	in a very large city (200,000 or more inhabitants)	I do not work
3	4	2	4	2	5	4	5	4	1	4	5	1	5	4	4	4	4	2	Selected	Not selected	Not selected	I still live in the family home	in a very large city (200,000 or more inhabitants)	I do not work
3	3	4	4	3	4	4	4	4	2	2	4	4	5	5	4	4	4	4	Selected	Not selected	Not selected	I still live in the family home	in a medium-sized city (from 20,000 to 99,900 inhabitants)	I work under a mandate contract or a contract for specific work
2	5	3	5	3	5	5	5	5	2	2	5	4	5	5	4	4	5	5	Not selected	Selected	Not selected	I do not live with my parents/guardians (I run my own household)	in a small town (up to 20,000 inhabitants)	I work under an employment contract on a full-time basis
4	4	5	5	3	5	5	5	5	4	5	5	5	5	5	5	5	5	5	Selected	Selected	Not selected	I still live in the family home	in a medium-sized city (from 20,000 to 99,900 inhabitants)	I work informally (off the books)
5	4	5	5	4	5	5	5	5	4	4	4	4	5	5	5	5	5	5	Selected	Selected	Not selected	I still live in the family home	in a medium-sized city (from 20,000 to 99,900 inhabitants)	I work under a mandate contract or a contract for specific work
3	5	4	5	2	5	4	4	4	3	3	4	3	5	5	5	5	5	4	Selected	Not selected	Not selected	I do not live with my parents/guardians (I run my own household)	in a large city (between 100,000 and 199,900 inhabitants)	I do not work
4	5	4	5	4	5	4	3	4	2	1	5	5	5	4	4	5	5	5	Not selected	Not selected	Selected	I do not live with my parents/guardians (I run my own household)	in a very large city (200,000 or more inhabitants)	I work under a mandate contract or a contract for specific work
5	4	5	5	2	5	5	5	5	3	5	5	5	5	5	5	5	5	5	Selected	Not selected	Not selected	I still live in the family home	in a medium-sized city (from 20,000 to 99,900 inhabitants)	I work informally (off the books)
3	2	5	5	3	5	5	5	2	4	5	5	5	5	5	3	5	5	5	Selected	Not selected	Not selected	I still live in the family home	in a very large city (200,000 or more inhabitants)	I do not work
3	5	5	5	4	5	5	4	5	4	4	5	5	5	4	4	5	5	4	Selected	Selected	Not selected	I do not live with my parents/guardians (I run my own household)	in a very large city (200,000 or more inhabitants)	I work under a mandate contract or a contract for specific work
3	3	5	5	3	5	5	5	5	4	4	5	5	5	5	4	5	5	5	Selected	Not selected	Not selected	I do not live with my parents/guardians (I run my own household)	in a medium-sized city (from 20,000 to 99,900 inhabitants)	I work under a mandate contract or a contract for specific work
4	3	4	4	2	4	4	4	4	3	3	4	3	4	4	3	4	4	4	Selected	Not selected	Not selected	I still live in the family home	in a very large city (200,000 or more inhabitants)	I do not work
3	2	4	4	4	5	5	4	4	3	5	4	5	5	5	2	4	5	4	Selected	Not selected	Not selected	I still live in the family home	in a medium-sized city (from 20,000 to 99,900 inhabitants)	I do not work
2	3	5	5	3	5	5	4	5	4	4	4	5	5	4	3	4	5	5	Not selected	Not selected	Selected	I still live in the family home	in a medium-sized city (from 20,000 to 99,900 inhabitants)	I work under an employment contract on a full-time basis
4	5	4	5	4	5	5	4	5	2	4	5	4	5	4	2	5	5	4	Selected	Selected	Not selected	I still live in the family home	in a very large city (200,000 or more inhabitants)	I work under a mandate contract or a contract for specific work
1	3	4	5	2	4	5	1	1	1	3	5	5	4	4	3	5	5	5	Not selected	Not selected	Selected	I do not live with my parents/guardians (I run my own household)	in a medium-sized city (from 20,000 to 99,900 inhabitants)	I work under an employment contract on a full-time basis
5	5	5	5	5	4	5	4	4	3	5	4	5	4	5	5	4	3	4	Not selected	Not selected	Selected	I still live in the family home	in a small town (up to 20,000 inhabitants)	I work under an employment contract on a full-time basis
5	5	5	5	5	5	5	4	4	5	4	5	3	4	4	5	4	5	5	Selected	Not selected	Not selected	I do not live with my parents/guardians (I run my own household)	in a large city (between 100,000 and 199,900 inhabitants)	I work under a mandate contract or a contract for specific work
5	2	4	5	1	4	5	4	5	3	3	4	5	5	5	2	4	4	4	Selected	Selected	Not selected	I do not live with my parents/guardians (I run my own household)	in a large city (between 100,000 and 199,900 inhabitants)	I work under a mandate contract or a contract for specific work
4	2	3	2	3	4	4	3	4	4	4	3	4	5	5	5	4	5	4	Not selected	Not selected	Selected	I still live in the family home	in a medium-sized city (from 20,000 to 99,900 inhabitants)	I work under an employment contract on a part-time basis
5	5	5	4	2	5	5	5	5	1	1	5	5	4	5	3	4	4	5	Selected	Not selected	Not selected	I still live in the family home	in a small town (up to 20,000 inhabitants)	I do not work
3	2	4	5	3	5	5	5	5	3	4	5	4	5	5	5	4	4	5	Selected	Not selected	Not selected	I do not live with my parents/guardians (I run my own household)	in a large city (between 100,000 and 199,900 inhabitants)	I work under a mandate contract or a contract for specific work
4	4	5	4	2	4	5	4	5	4	4	5	4	5	5	5	4	5	5	Not selected	Selected	Not selected	I still live in the family home	in a rural area	I work under a mandate contract or a contract for specific work
3	5	4	5	3	4	4	3	5	3	3	4	4	4	4	4	4	4	4	Not selected	Not selected	Selected	I still live in the family home	in a medium-sized city (from 20,000 to 99,900 inhabitants)	I work under an employment contract on a full-time basis
4	4	5	5	4	5	5	4	4	4	4	5	5	5	5	4	5	5	5	Selected	Not selected	Not selected	I do not live with my parents/guardians (I run my own household)	in a very large city (200,000 or more inhabitants)	I do not work
3	4	4	5	3	5	5	4	3	4	5	5	5	5	4	5	4	5	2	Selected	Not selected	Not selected	I do not live with my parents/guardians (I run my own household)	in a very large city (200,000 or more inhabitants)	I work under a mandate contract or a contract for specific work
5	2	5	5	4	5	5	5	3	5	4	4	5	5	5	5	5	5	5	Selected	Not selected	Not selected	I do not live with my parents/guardians (I run my own household)	in a very large city (200,000 or more inhabitants)	I do not work
3	3	4	5	2	4	5	4	4	3	4	5	5	5	5	5	5	5	4	Selected	Not selected	Not selected	I do not live with my parents/guardians (I run my own household)	in a large city (between 100,000 and 199,900 inhabitants)	I work under a mandate contract or a contract for specific work
5	5	4	5	2	5	4	5	5	5	5	5	4	5	5	5	5	5	5	Selected	Not selected	Not selected	I still live in the family home	in a rural area	I do not work
5	4	5	5	5	5	5	4	3	3	3	4	5	5	5	5	5	5	5	Selected	Not selected	Not selected	I do not live with my parents/guardians (I run my own household)	in a very large city (200,000 or more inhabitants)	I work under a mandate contract or a contract for specific work
3	4	3	5	2	4	4	5	5	4	4	5	3	5	4	4	5	5	3	Selected	Not selected	Not selected	I do not live with my parents/guardians (I run my own household)	in a very large city (200,000 or more inhabitants)	I do not work
4	4	4	5	1	5	5	4	4	1	4	5	4	5	5	4	5	4	5	Selected	Not selected	Not selected	I do not live with my parents/guardians (I run my own household)	in a very large city (200,000 or more inhabitants)	I work under a mandate contract or a contract for specific work
2	2	4	4	3	5	4	2	4	2	2	4	3	4	4	5	4	5	2	Selected	Not selected	Not selected	I do not live with my parents/guardians (I run my own household)	in a medium-sized city (from 20,000 to 99,900 inhabitants)	I work under a mandate contract or a contract for specific work
3	2	4	5	2	4	4	4	4	2	3	2	5	5	5	4	5	4	5	Not selected	Selected	Not selected	I do not live with my parents/guardians (I run my own household)	in a large city (between 100,000 and 199,900 inhabitants)	I work under an employment contract on a full-time basis
2	1	4	3	3	4	5	2	1	1	1	3	3	2	3	5	5	3	4	Not selected	Selected	Not selected	I still live in the family home	in a rural area	I do not work
3	2	3	4	2	4	4	5	4	2	2	4	5	5	5	2	5	4	4	Selected	Not selected	Not selected	I do not live with my parents/guardians (I run my own household)	in a very large city (200,000 or more inhabitants)	I do not work
3	3	4	4	3	5	5	5	4	3	4	4	4	5	5	5	4	5	4	Not selected	Selected	Not selected	I do not live with my parents/guardians (I run my own household)	in a very large city (200,000 or more inhabitants)	I work under a mandate contract or a contract for specific work
4	3	4	5	4	4	5	5	4	3	3	4	4	5	5	4	5	4	5	Not selected	Not selected	Selected	I do not live with my parents/guardians (I run my own household)	in a medium-sized city (from 20,000 to 99,900 inhabitants)	I work under an employment contract on a part-time basis
2	4	5	5	2	5	5	5	5	3	5	5	5	5	4	5	5	5	4	Selected	Not selected	Not selected	I do not live with my parents/guardians (I run my own household)	in a very large city (200,000 or more inhabitants)	I work under a mandate contract or a contract for specific work
3	4	4	5	3	4	5	2	2	2	3	5	4	5	4	5	4	4	4	Selected	Not selected	Not selected	I still live in the family home	in a large city (between 100,000 and 199,900 inhabitants)	I work under a mandate contract or a contract for specific work
5	4	5	5	3	4	4	4	3	2	2	4	5	5	4	2	5	5	5	Selected	Selected	Not selected	I still live in the family home	in a medium-sized city (from 20,000 to 99,900 inhabitants)	I work under an employment contract on a full-time basis
3	3	5	5	2	4	4	4	4	3	3	5	5	4	4	4	5	5	4	Selected	Selected	Not selected	I still live in the family home	in a rural area	I work under a mandate contract or a contract for specific work
3	4	5	5	3	5	5	5	3	3	5	5	3	5	5	4	5	4	4	Not selected	Selected	Not selected	I still live in the family home	in a rural area	I do not work
5	4	5	5	1	5	5	5	5	4	4	5	5	5	5	5	5	5	5	Not selected	Selected	Not selected	I do not live with my parents/guardians (I run my own household)	in a rural area	I work under an employment contract on a full-time basis
4	4	5	5	4	5	5	3	4	4	4	5	3	5	5	5	4	5	4	Selected	Not selected	Not selected	I still live in the family home	in a rural area	I do not work
4	4	5	5	4	5	4	4	4	2	2	4	5	5	5	4	5	4	2	Selected	Not selected	Not selected	I do not live with my parents/guardians (I run my own household)	in a large city (between 100,000 and 199,900 inhabitants)	I do not work
3	4	5	5	3	5	5	4	4	4	4	4	5	5	5	5	5	4	4	Selected	Not selected	Not selected	I still live in the family home	in a rural area	I do not work
4	4	5	4	4	5	4	4	4	3	3	5	4	5	4	3	4	4	4	Not selected	Not selected	Selected	I still live in the family home	in a medium-sized city (from 20,000 to 99,900 inhabitants)	I work under a mandate contract or a contract for specific work
4	4	5	5	4	5	5	5	5	4	4	5	4	5	5	4	5	5	5	Not selected	Not selected	Selected	I still live in the family home	in a very large city (200,000 or more inhabitants)	I work under an employment contract on a full-time basis
5	5	5	4	5	4	4	4	4	4	5	4	4	5	5	5	4	4	4	Selected	Not selected	Not selected	I do not live with my parents/guardians (I run my own household)	in a large city (between 100,000 and 199,900 inhabitants)	I work under an employment contract on a full-time basis
2	5	5	5	2	5	5	4	4	2	2	2	5	5	5	5	5	5	5	Not selected	Not selected	Selected	I do not live with my parents/guardians (I run my own household)	in a large city (between 100,000 and 199,900 inhabitants)	I work under an employment contract on a full-time basis
5	3	5	5	3	5	5	5	4	5	5	5	5	5	5	5	5	5	4	Not selected	Selected	Not selected	I still live in the family home	in a rural area	I work under an employment contract on a full-time basis
5	4	5	5	5	5	5	5	5	4	3	5	5	5	3	4	5	5	5	Selected	Not selected	Not selected	I do not live with my parents/guardians (I run my own household)	in a very large city (200,000 or more inhabitants)	I work under a mandate contract or a contract for specific work
4	4	4	4	4	4	4	5	4	4	4	4	4	4	4	4	4	4	4	Not selected	Selected	Not selected	I still live in the family home	in a medium-sized city (from 20,000 to 99,900 inhabitants)	I work under an employment contract on a full-time basis
5	5	5	5	5	5	5	4	4	2	1	4	5	5	5	5	4	5	5	Selected	Not selected	Not selected	I still live in the family home	in a very large city (200,000 or more inhabitants)	I do not work
3	3	3	4	3	4	4	5	3	3	3	4	4	5	5	4	3	4	3	Selected	Not selected	Not selected	I do not live with my parents/guardians (I run my own household)	in a rural area	I work under an employment contract on a part-time basis
5	3	5	5	4	5	5	5	5	3	4	5	5	5	5	4	5	5	4	Not selected	Not selected	Selected	I do not live with my parents/guardians (I run my own household)	in a very large city (200,000 or more inhabitants)	I work under an employment contract on a full-time basis
5	5	5	5	1	3	4	5	2	1	1	5	1	3	5	2	3	5	2	Selected	Selected	Not selected	I do not live with my parents/guardians (I run my own household)	in a medium-sized city (from 20,000 to 99,900 inhabitants)	I work, but I do not know / I am not sure under which type of contract
5	5	5	5	2	4	5	5	3	3	3	3	5	5	4	4	5	5	5	Selected	Not selected	Not selected	I still live in the family home	in a very large city (200,000 or more inhabitants)	I work under a mandate contract or a contract for specific work
4	2	5	5	2	5	5	4	4	2	3	3	5	5	5	5	5	5	5	Not selected	Selected	Not selected	I still live in the family home	in a medium-sized city (from 20,000 to 99,900 inhabitants)	I work under an employment contract on a full-time basis
4	5	3	5	4	3	5	5	5	2	3	5	3	4	5	4	4	5	4	Selected	Not selected	Not selected	I still live in the family home	in a very large city (200,000 or more inhabitants)	I work under a mandate contract or a contract for specific work
3	4	3	4	2	4	4	4	3	2	2	3	3	4	3	4	4	4	3	Selected	Not selected	Not selected	I still live in the family home	in a rural area	I work informally (off the books)
1	4	5	5	1	5	5	4	4	3	2	2	5	5	5	4	4	5	5	Selected	Not selected	Not selected	I do not live with my parents/guardians (I run my own household)	in a very large city (200,000 or more inhabitants)	I work under an employment contract on a full-time basis
4	4	5	5	3	5	5	5	5	4	4	5	5	4	4	4	5	5	4	Selected	Not selected	Not selected	I still live in the family home	in a rural area	I do not work
2	5	3	5	2	5	3	4	4	4	5	5	5	4	3	3	4	5	5	Selected	Not selected	Not selected	I do not live with my parents/guardians (I run my own household)	in a medium-sized city (from 20,000 to 99,900 inhabitants)	I work under an employment contract on a full-time basis
5	5	4	5	2	4	5	5	5	4	4	5	4	5	4	4	4	4	4	Selected	Not selected	Not selected	I do not live with my parents/guardians (I run my own household)	in a very large city (200,000 or more inhabitants)	I do not work
3	5	4	4	3	4	4	4	5	4	5	4	4	4	4	4	5	4	4	Selected	Selected	Not selected	I still live in the family home	in a very large city (200,000 or more inhabitants)	I work, but I do not know / I am not sure under which type of contract
4	2	5	5	2	5	5	5	4	4	5	4	5	5	5	4	5	5	5	Selected	Not selected	Not selected	I still live in the family home	in a medium-sized city (from 20,000 to 99,900 inhabitants)	I do not work
3	4	4	5	2	5	5	4	4	2	2	5	4	5	4	2	4	5	4	Selected	Selected	Not selected	I do not live with my parents/guardians (I run my own household)	in a small town (up to 20,000 inhabitants)	I work under a mandate contract or a contract for specific work
3	3	3	4	3	4	4	3	4	3	2	4	4	5	4	4	3	4	3	Selected	Not selected	Not selected	I do not live with my parents/guardians (I run my own household)	in a very large city (200,000 or more inhabitants)	I work under an employment contract on a full-time basis
5	4	4	5	3	4	5	5	4	4	4	4	5	5	5	4	4	5	4	Selected	Not selected	Not selected	I do not live with my parents/guardians (I run my own household)	in a large city (between 100,000 and 199,900 inhabitants)	I work under a mandate contract or a contract for specific work
4	2	5	4	5	5	4	3	3	4	5	2	4	5	1	4	2	3	4	Selected	Not selected	Not selected	I do not live with my parents/guardians (I run my own household)	in a very large city (200,000 or more inhabitants)	I work under a mandate contract or a contract for specific work
3	5	5	5	3	4	5	4	4	4	4	4	5	4	4	3	4	4	3	Selected	Not selected	Not selected	I still live in the family home	in a very large city (200,000 or more inhabitants)	I do not work
4	4	5	5	4	5	5	5	2	2	2	4	5	5	5	2	4	5	4	Selected	Not selected	Not selected	I still live in the family home	in a rural area	I do not work
2	5	2	5	5	5	5	5	5	1	2	2	4	5	4	4	5	4	4	Selected	Selected	Not selected	I still live in the family home	in a large city (between 100,000 and 199,900 inhabitants)	I work informally (off the books)
3	5	5	5	3	4	5	5	4	3	1	5	5	5	4	5	5	5	5	Selected	Not selected	Not selected	I still live in the family home	in a very large city (200,000 or more inhabitants)	I work under a mandate contract or a contract for specific work
3	5	4	4	2	4	4	4	4	2	3	4	4	5	4	5	4	4	3	Not selected	Selected	Not selected	I still live in the family home	in a very large city (200,000 or more inhabitants)	I work under a mandate contract or a contract for specific work
4	4	4	3	2	4	5	4	4	4	4	4	4	4	4	5	4	5	5	Selected	Not selected	Not selected	I do not live with my parents/guardians (I run my own household)	in a large city (between 100,000 and 199,900 inhabitants)	I work under a mandate contract or a contract for specific work
5	4	5	5	3	5	5	4	3	3	3	5	5	5	4	3	5	4	5	Selected	Not selected	Not selected	I still live in the family home	in a medium-sized city (from 20,000 to 99,900 inhabitants)	I work under a mandate contract or a contract for specific work
2	2	4	5	2	5	5	5	4	1	1	5	5	5	4	5	4	4	2	Selected	Not selected	Not selected	I still live in the family home	in a very large city (200,000 or more inhabitants)	I work under a mandate contract or a contract for specific work
4	4	5	5	2	4	5	4	4	2	4	4	4	5	5	2	5	5	5	Selected	Not selected	Not selected	I still live in the family home	in a medium-sized city (from 20,000 to 99,900 inhabitants)	I work under a mandate contract or a contract for specific work
4	2	4	5	4	5	5	5	5	2	2	4	4	5	5	5	5	4	4	Selected	Not selected	Not selected	I do not live with my parents/guardians (I run my own household)	in a very large city (200,000 or more inhabitants)	I work under a mandate contract or a contract for specific work
4	4	4	5	2	5	5	4	4	2	3	4	4	5	4	4	4	4	2	Selected	Not selected	Not selected	I do not live with my parents/guardians (I run my own household)	in a very large city (200,000 or more inhabitants)	I do not work
3	3	4	4	3	4	5	4	5	3	4	3	5	5	5	4	5	5	5	Not selected	Not selected	Selected	I do not live with my parents/guardians (I run my own household)	in a medium-sized city (from 20,000 to 99,900 inhabitants)	I do not work
3	3	4	4	4	3	3	4	3	2	4	4	3	4	4	3	3	3	4	Selected	Not selected	Not selected	I do not live with my parents/guardians (I run my own household)	in a medium-sized city (from 20,000 to 99,900 inhabitants)	I work under a mandate contract or a contract for specific work
4	2	4	5	3	4	5	2	4	3	4	5	5	5	5	4	5	4	4	Selected	Not selected	Not selected	I do not live with my parents/guardians (I run my own household)	in a large city (between 100,000 and 199,900 inhabitants)	I work under an employment contract on a part-time basis
4	2	4	4	4	4	5	4	4	4	4	4	5	5	5	4	5	5	4	Selected	Not selected	Not selected	I do not live with my parents/guardians (I run my own household)	in a medium-sized city (from 20,000 to 99,900 inhabitants)	I work, but I do not know / I am not sure under which type of contract
3	4	4	5	1	4	4	4	5	3	4	5	4	5	5	4	4	4	1	Selected	Not selected	Not selected	I do not live with my parents/guardians (I run my own household)	in a very large city (200,000 or more inhabitants)	I do not work
1	1	5	5	3	5	3	1	5	3	3	4	4	5	5	2	4	5	4	Not selected	Selected	Not selected	I do not live with my parents/guardians (I run my own household)	in a very large city (200,000 or more inhabitants)	I work under an employment contract on a full-time basis
3	2	2	4	4	4	5	4	4	3	3	4	4	5	5	4	4	4	4	Not selected	Selected	Not selected	I still live in the family home	in a medium-sized city (from 20,000 to 99,900 inhabitants)	I work under an employment contract on a full-time basis
4	2	5	4	3	5	5	4	3	2	2	4	4	5	4	4	5	4	4	Selected	Not selected	Not selected	I do not live with my parents/guardians (I run my own household)	in a very large city (200,000 or more inhabitants)	I work under a mandate contract or a contract for specific work
3	3	2	4	3	2	2	2	4	5	2	2	2	3	2	1	5	4	3	Selected	Not selected	Not selected	I still live in the family home	in a rural area	I work under a mandate contract or a contract for specific work
3	2	5	5	4	5	5	5	4	5	5	5	5	5	5	4	4	5	4	Selected	Not selected	Not selected	I do not live with my parents/guardians (I run my own household)	in a very large city (200,000 or more inhabitants)	I work under a mandate contract or a contract for specific work
5	5	5	5	4	5	5	3	4	3	5	5	1	5	5	3	5	5	5	Selected	Not selected	Not selected	I still live in the family home	in a rural area	I do not work
5	2	4	5	3	5	5	5	3	3	4	3	5	5	5	4	4	5	5	Not selected	Selected	Not selected	I still live in the family home	in a rural area	I work under an employment contract on a full-time basis
3	2	4	5	2	5	5	5	4	2	3	4	5	5	5	4	5	5	5	Selected	Not selected	Not selected	I do not live with my parents/guardians (I run my own household)	in a large city (between 100,000 and 199,900 inhabitants)	I work under a mandate contract or a contract for specific work
1	5	5	5	4	5	3	5	5	2	5	5	5	3	5	5	5	5	5	Selected	Not selected	Not selected	I do not live with my parents/guardians (I run my own household)	in a very large city (200,000 or more inhabitants)	I work, but I do not know / I am not sure under which type of contract
2	5	4	4	2	5	5	4	4	5	5	5	4	3	4	4	4	4	2	Selected	Not selected	Not selected	I still live in the family home	in a rural area	I do not work
2	1	5	5	2	5	5	4	3	4	4	5	5	4	2	4	4	5	3	Selected	Not selected	Not selected	I do not live with my parents/guardians (I run my own household)	in a very large city (200,000 or more inhabitants)	I work under a mandate contract or a contract for specific work
5	2	4	5	2	5	5	4	4	4	5	5	4	5	5	5	5	5	5	Not selected	Selected	Not selected	I do not live with my parents/guardians (I run my own household)	in a small town (up to 20,000 inhabitants)	I work under an employment contract on a full-time basis
3	4	4	5	2	4	4	5	4	3	3	4	5	5	5	5	3	4	3	Not selected	Not selected	Selected	I still live in the family home	in a small town (up to 20,000 inhabitants)	I do not work
4	2	4	4	2	5	4	2	2	2	2	3	4	4	4	2	4	5	4	Selected	Not selected	Not selected	I still live in the family home	in a rural area	I do not work
1	3	4	5	2	5	5	5	4	4	4	5	5	5	5	5	4	5	4	Selected	Not selected	Not selected	I still live in the family home	in a medium-sized city (from 20,000 to 99,900 inhabitants)	I work under a mandate contract or a contract for specific work
3	4	4	5	3	5	5	4	4	4	5	4	4	5	5	5	5	5	4	Selected	Not selected	Not selected	I do not live with my parents/guardians (I run my own household)	in a very large city (200,000 or more inhabitants)	I work under a mandate contract or a contract for specific work
3	2	5	5	5	4	5	4	5	3	5	4	5	5	5	5	5	5	4	Selected	Not selected	Not selected	I do not live with my parents/guardians (I run my own household)	in a large city (between 100,000 and 199,900 inhabitants)	I work under a mandate contract or a contract for specific work
1	4	3	5	3	5	5	3	4	5	5	4	5	5	5	5	5	5	4	Selected	Not selected	Not selected	I do not live with my parents/guardians (I run my own household)	in a very large city (200,000 or more inhabitants)	I work under a mandate contract or a contract for specific work
3	4	5	5	4	4	5	5	5	4	5	4	4	5	4	4	4	5	4	Not selected	Not selected	Selected	I still live in the family home	in a large city (between 100,000 and 199,900 inhabitants)	I work under a mandate contract or a contract for specific work
5	3	5	4	3	4	5	5	5	2	3	5	3	5	5	4	4	5	5	Not selected	Selected	Not selected	I still live in the family home	in a very large city (200,000 or more inhabitants)	I do not work
1	5	4	5	1	5	4	5	5	2	3	1	1	4	5	4	4	5	4	Selected	Not selected	Not selected	I still live in the family home	in a very large city (200,000 or more inhabitants)	I work under a mandate contract or a contract for specific work
3	5	4	5	2	4	5	4	3	2	4	5	4	5	5	5	5	5	5	Not selected	Selected	Not selected	I still live in the family home	in a medium-sized city (from 20,000 to 99,900 inhabitants)	I work under an employment contract on a part-time basis
5	5	5	5	4	5	5	5	5	4	4	5	4	5	5	5	5	5	5	Selected	Not selected	Not selected	I do not live with my parents/guardians (I run my own household)	in a large city (between 100,000 and 199,900 inhabitants)	I work under a mandate contract or a contract for specific work
4	3	4	4	5	5	5	5	4	3	3	4	4	5	4	4	5	5	5	Selected	Not selected	Not selected	I still live in the family home	in a medium-sized city (from 20,000 to 99,900 inhabitants)	I work under a mandate contract or a contract for specific work
4	1	4	4	5	4	5	4	2	4	3	4	4	5	5	5	4	4	4	Not selected	Selected	Not selected	I do not live with my parents/guardians (I run my own household)	in a rural area	I do not work
5	4	5	5	3	5	4	5	4	4	4	4	4	5	5	5	5	5	4	Selected	Not selected	Not selected	I do not live with my parents/guardians (I run my own household)	in a very large city (200,000 or more inhabitants)	I work under a mandate contract or a contract for specific work
2	2	4	5	2	5	5	5	5	2	2	5	5	5	5	4	4	5	4	Selected	Not selected	Not selected	I still live in the family home	in a small town (up to 20,000 inhabitants)	I work under a mandate contract or a contract for specific work
2	4	4	4	2	4	4	4	3	2	2	5	5	4	5	4	4	4	3	Selected	Not selected	Not selected	I do not live with my parents/guardians (I run my own household)	in a very large city (200,000 or more inhabitants)	I work under a mandate contract or a contract for specific work
3	3	5	4	5	4	5	5	3	3	3	4	3	5	5	4	4	4	3	Selected	Not selected	Not selected	I still live in the family home	in a rural area	I do not work
5	4	5	5	4	5	4	5	5	4	4	4	4	5	5	5	5	4	5	Selected	Not selected	Not selected	I still live in the family home	in a medium-sized city (from 20,000 to 99,900 inhabitants)	I work under a mandate contract or a contract for specific work
4	2	5	5	3	5	5	5	4	3	4	5	5	5	5	5	5	5	5	Selected	Selected	Not selected	I still live in the family home	in a very large city (200,000 or more inhabitants)	I work under a mandate contract or a contract for specific work
4	4	4	5	2	3	5	4	5	4	5	5	4	5	5	4	4	4	5	Selected	Not selected	Not selected	I still live in the family home	in a medium-sized city (from 20,000 to 99,900 inhabitants)	I work under a mandate contract or a contract for specific work
5	3	5	4	3	5	5	4	5	4	2	4	5	5	4	4	5	5	5	Selected	Not selected	Not selected	I still live in the family home	in a small town (up to 20,000 inhabitants)	I do not work
4	5	4	5	3	4	5	5	4	3	4	3	4	5	5	4	5	4	4	Selected	Not selected	Not selected	I still live in the family home	in a medium-sized city (from 20,000 to 99,900 inhabitants)	I do not work
4	5	5	5	2	5	5	5	5	4	3	5	5	5	5	4	5	5	5	Selected	Not selected	Not selected	I do not live with my parents/guardians (I run my own household)	in a very large city (200,000 or more inhabitants)	I work under a mandate contract or a contract for specific work
4	1	5	4	3	4	5	5	4	3	3	5	4	5	5	5	4	5	4	Selected	Not selected	Not selected	I do not live with my parents/guardians (I run my own household)	in a very large city (200,000 or more inhabitants)	I work under a mandate contract or a contract for specific work
5	4	5	5	4	5	5	5	5	3	4	5	5	5	5	5	4	5	4	Selected	Not selected	Not selected	I do not live with my parents/guardians (I run my own household)	in a very large city (200,000 or more inhabitants)	I work under a mandate contract or a contract for specific work
1	4	5	5	4	5	5	3	4	1	1	4	5	5	5	5	5	4	4	Selected	Selected	Not selected	I still live in the family home	in a rural area	I work under a mandate contract or a contract for specific work
5	4	5	5	4	5	5	5	5	4	4	5	5	4	4	4	5	5	5	Selected	Not selected	Not selected	I still live in the family home	in a very large city (200,000 or more inhabitants)	I do not work
3	4	5	5	1	5	5	5	5	4	4	5	5	5	5	5	5	5	5	Selected	Not selected	Not selected	I still live in the family home	in a very large city (200,000 or more inhabitants)	I do not work
4	3	3	4	3	5	4	4	4	4	4	3	4	4	4	4	3	4	5	Not selected	Selected	Not selected	I still live in the family home	in a rural area	I do not work
3	3	3	3	3	3	4	5	5	3	3	5	4	5	5	4	4	5	3	Selected	Not selected	Not selected	I do not live with my parents/guardians (I run my own household)	in a medium-sized city (from 20,000 to 99,900 inhabitants)	I do not work
2	4	3	4	2	4	5	4	5	3	4	4	5	3	5	4	4	4	4	Selected	Not selected	Not selected	I still live in the family home	in a medium-sized city (from 20,000 to 99,900 inhabitants)	I work informally (off the books)
4	5	3	5	2	4	5	5	5	3	4	5	5	5	5	5	4	5	4	Selected	Not selected	Not selected	I still live in the family home	in a large city (between 100,000 and 199,900 inhabitants)	I do not work
2	4	4	5	1	5	4	4	4	3	3	4	4	4	4	5	4	4	4	Selected	Not selected	Not selected	I still live in the family home	in a small town (up to 20,000 inhabitants)	I do not work

## Sheet: Labels
5. Possibility of choosing the working time arrangement (full-time or part-time work)	Offering additional paid vacation days by the employer	Offering amenities such as a standing desk and ergonomic seating (e.g. an exercise ball or bean bag)	Running and co-financing a nursery/kindergarten for employees' children by the employer	Co-financing by the employer of other forms of childcare for nursery, preschool or early school-age children (e.g. co-financing a nanny)	Supporting employees' physical activity by the employer (which, according to medical recommendations, does not harm health and has a positive effect on it)	Supporting a balanced diet by employers (in line with medical recommendations)	Supporting employees in coping with stress and various crisis situations (related to what happens at work and outside work)	Supporting employees in personal development, not only in the professional sphere but also in development related to their passions, dreams, desires and interests	Supporting employees in building work-life balance	The company's care for good interpersonal relations / a good atmosphere / a good climate in the workplace	Satisfactory basic salary	Satisfactory additional remuneration components (bonus, award, etc.)	Satisfactory non-wage benefits (e.g. sports card, medical package, medical insurance, group insurance, etc.)	Performing satisfying professional tasks	Having the feeling that my opinion is taken into account in the company	Working in a company where an unconventional approach to employees' lives is accepted (where everyone can be themselves regardless of lifestyle or way of being)	Working in a company where one can design one's own workspace (choose a desk, wall graphics, computer color and accessories, bring flowers)	Work in which one can demonstrate creativity	Province in which you spend most of your time:	80. Education:	81.1. Currently: - I am still studying, i.e. I continue my education at school or university	81.2. Currently: - I am improving my competences through courses, training, etc.	81.3. Currently: - I am not studying or undertaking any additional education/training	82. Currently:	83. I currently spend most of my time:	84. Currently:	85. How old were you when you started working (regardless of the type of employment contract):
Rather important	No opinion	Definitely important	No opinion	Definitely important	Rather important	Rather important	Definitely important	Rather important	Definitely important	Definitely important	Definitely important	Rather important	Rather important	Rather important	Definitely important	Rather important	No opinion	Rather important	PODLASKIE	secondary	Selected	Not selected	Not selected	I still live in the family home	in a large city (between 100,000 and 199,900 inhabitants)	I do not work	18
Rather important	No opinion	No opinion	Rather unimportant	No opinion	Rather important	Rather unimportant	Definitely important	Rather important	Rather important	Rather important	Rather important	Rather important	Rather important	Rather important	Rather important	Rather important	No opinion	Rather important	PODLASKIE	secondary	Selected	Not selected	Not selected	I do not live with my parents/guardians (I run my own household)	in a very large city (200,000 or more inhabitants)	I work under a mandate contract or a contract for specific work	21
Rather important	Definitely important	Rather unimportant	Rather important	Rather important	No opinion	Rather unimportant	Rather unimportant	Rather unimportant	Rather unimportant	Definitely important	Definitely important	Definitely important	Definitely important	Rather important	Rather important	Rather important	Definitely unimportant	Rather important	POMERANIAN	lower secondary	Selected	Not selected	Not selected	I do not live with my parents/guardians (I run my own household)	in a large city (between 100,000 and 199,900 inhabitants)	I do not work	16
Rather unimportant	Definitely important	Rather important	Rather unimportant	Rather important	No opinion	Definitely important	Rather important	Definitely important	No opinion	No opinion	Definitely important	Definitely important	Rather unimportant	Definitely unimportant	Rather unimportant	Rather important	Definitely important	Definitely important	WEST POMERANIAN	secondary	Not selected	Selected	Not selected	I still live in the family home	in a rural area	I do not work	19
Definitely important	Definitely important	No opinion	Rather unimportant	Rather unimportant	No opinion	Rather important	Definitely important	Definitely important	Rather important	Definitely important	Definitely important	Definitely important	Definitely important	Definitely important	Definitely important	Definitely important	No opinion	Rather important	SUBCARPATHIAN	secondary	Selected	Not selected	Not selected	I still live in the family home	in a rural area	I do not work	18
Definitely important	Definitely important	Definitely important	Definitely important	Definitely important	Definitely important	Definitely important	Definitely important	Definitely important	Definitely important	Definitely important	Definitely important	Definitely important	Rather important	Definitely important	Definitely important	Definitely important	Definitely important	Definitely important	MASOVIAN	secondary	Selected	Not selected	Not selected	I still live in the family home	in a very large city (200,000 or more inhabitants)	I work under an employment contract on a part-time basis	18
Definitely important	Rather important	No opinion	Definitely unimportant	Rather unimportant	No opinion	Rather unimportant	Definitely important	No opinion	Definitely unimportant	Definitely important	Definitely important	Definitely important	Rather unimportant	Rather important	Definitely important	Definitely important	Rather important	Rather unimportant	LESSER POLAND	secondary	Selected	Not selected	Not selected	I do not live with my parents/guardians (I run my own household)	in a medium-sized city (from 20,000 to 99,900 inhabitants)	I work under an employment contract on a part-time basis	15
Definitely important	Definitely important	Definitely important	Definitely unimportant	Definitely unimportant	Definitely important	Rather important	Rather important	Rather important	Definitely important	Definitely important	Definitely important	Rather important	Definitely important	No opinion	Definitely important	Rather important	Rather unimportant	Rather important	LOWER SILESIAN	lower secondary	Selected	Not selected	Not selected	I still live in the family home	in a very large city (200,000 or more inhabitants)	I do not work	18
Rather important	Rather important	Rather important	Definitely important	Rather important	Rather important	No opinion	Rather important	Rather important	Definitely important	Rather important	Definitely important	Definitely important	Rather important	Rather important	Rather important	Rather important	Rather unimportant	Definitely important	GREATER POLAND	secondary	Selected	Not selected	Not selected	I do not live with my parents/guardians (I run my own household)	in a large city (between 100,000 and 199,900 inhabitants)	I work under an employment contract on a part-time basis	18
Rather important	No opinion	Definitely important	No opinion	No opinion	Rather important	Rather unimportant	Rather important	Rather unimportant	Rather important	Definitely important	Rather important	Rather important	Rather important	Rather important	Rather important	Rather important	Rather important	No opinion	GREATER POLAND	secondary	Selected	Not selected	Not selected	I still live in the family home	in a small town (up to 20,000 inhabitants)	I work under a mandate contract or a contract for specific work	19
Definitely important	Rather important	Rather important	Rather important	Rather important	Rather important	Rather important	Definitely important	Rather important	Rather important	Definitely important	Definitely important	Rather important	Rather important	Rather important	Rather important	Rather important	Rather important	Rather important	POMERANIAN	secondary	Selected	Not selected	Not selected	I still live in the family home	in a medium-sized city (from 20,000 to 99,900 inhabitants)	I do not work	19
Rather important	No opinion	No opinion	Definitely unimportant	Definitely unimportant	Definitely unimportant	No opinion	Rather important	Rather unimportant	Rather important	Definitely important	Rather important	No opinion	Rather unimportant	Rather important	Rather important	Definitely important	Rather important	Rather important	LODZKIE	secondary	Selected	Selected	Not selected	I still live in the family home	in a small town (up to 20,000 inhabitants)	I work, but I do not know / I am not sure under which type of contract	21
Definitely important	No opinion	No opinion	Rather unimportant	Rather important	Rather important	Rather unimportant	Definitely important	No opinion	No opinion	Definitely important	Definitely important	Definitely important	Rather important	Rather important	Rather important	Rather important	Rather important	Definitely important	PODLASKIE	secondary	Not selected	Not selected	Selected	I do not live with my parents/guardians (I run my own household)	in a large city (between 100,000 and 199,900 inhabitants)	I work under an employment contract on a full-time basis	19
Rather important	Definitely important	No opinion	Rather unimportant	Rather unimportant	No opinion	Rather important	No opinion	No opinion	Rather important	Rather important	Definitely important	Definitely important	Rather important	Rather important	Definitely important	Rather important	Rather unimportant	Rather important	LUBLIN	secondary	Selected	Not selected	Not selected	I do not live with my parents/guardians (I run my own household)	in a very large city (200,000 or more inhabitants)	I work informally (off the books)	19
Definitely important	Definitely important	Rather unimportant	Definitely unimportant	Rather unimportant	Definitely important	Rather unimportant	Definitely important	Rather important	Rather important	Definitely important	Definitely important	Definitely important	Rather important	Rather important	Definitely important	Definitely important	Definitely important	Definitely important	KUYAVIAN-POMERANIAN	secondary	Selected	Not selected	Not selected	I still live in the family home	in a very large city (200,000 or more inhabitants)	I do not work	19
Rather important	Rather important	Rather unimportant	Rather important	No opinion	No opinion	Rather important	Definitely important	Rather important	Definitely important	Definitely important	Definitely important	Definitely important	Rather important	Definitely important	Definitely important	Definitely important	Rather important	Rather important	MASOVIAN	upper secondary vocational	Not selected	Not selected	Selected	I still live in the family home	in a rural area	I do not work	18
Definitely important	Definitely important	Rather important	No opinion	No opinion	Definitely unimportant	Definitely unimportant	Rather important	Rather unimportant	Rather unimportant	Definitely important	Definitely important	Definitely important	Rather important	Rather important	Rather important	Rather important	Rather unimportant	Rather important	LESSER POLAND	secondary	Selected	Not selected	Not selected	I still live in the family home	in a very large city (200,000 or more inhabitants)	I work under an employment contract on a part-time basis	19
Definitely important	Definitely important	Rather important	Rather important	Rather important	Definitely unimportant	Rather important	Rather important	Rather important	Definitely important	Definitely important	Definitely important	Definitely important	Definitely important	Definitely important	Definitely important	Definitely important	Definitely important	Rather important	POMERANIAN	secondary	Selected	Not selected	Not selected	I still live in the family home	in a medium-sized city (from 20,000 to 99,900 inhabitants)	I do not work	#NULL!
Rather important	Rather important	Rather important	Rather important	No opinion	Rather important	No opinion	Rather important	Rather important	Rather important	Definitely important	Rather important	Definitely important	Rather important	Rather important	Rather important	Rather important	Definitely important	No opinion	SWIETOKRZYSKIE	basic vocational	Selected	Not selected	Not selected	I still live in the family home	in a rural area	I do not work	16
Definitely important	Definitely important	Rather important	No opinion	Definitely unimportant	Rather important	Definitely important	Definitely important	Rather important	Definitely important	Definitely important	Definitely important	Definitely important	Rather important	Definitely important	Definitely important	Rather important	Rather important	Rather important	KUYAVIAN-POMERANIAN	secondary	Selected	Not selected	Not selected	I still live in the family home	in a rural area	I work under an employment contract on a full-time basis	18
Definitely important	Rather important	No opinion	Rather unimportant	Rather unimportant	Definitely important	Rather unimportant	Rather important	Rather important	Rather important	Definitely important	Definitely important	Definitely important	Rather important	Rather important	Rather important	Rather important	Rather important	Rather important	MASOVIAN	higher education (bachelor's)	Selected	Not selected	Not selected	I still live in the family home	in a very large city (200,000 or more inhabitants)	I work under a mandate contract or a contract for specific work	16
Rather important	Rather important	Rather unimportant	No opinion	Definitely important	Rather important	No opinion	Definitely important	Rather important	Rather important	Rather important	Definitely important	Definitely important	Rather important	Definitely important	Definitely important	No opinion	Rather important	Rather important	MASOVIAN	secondary	Selected	Not selected	Not selected	I do not live with my parents/guardians (I run my own household)	in a very large city (200,000 or more inhabitants)	I work under an employment contract on a part-time basis	17
Rather important	Definitely important	Rather important	Definitely important	Definitely important	Rather important	Definitely important	Definitely important	Rather important	Definitely important	Definitely important	Definitely important	Definitely important	Definitely important	Definitely important	Definitely important	Definitely important	Rather important	Definitely important	LESSER POLAND	secondary	Selected	Not selected	Not selected	I still live in the family home	in a rural area	I work under a mandate contract or a contract for specific work	18
No opinion	Rather important	Rather important	No opinion	No opinion	No opinion	No opinion	Rather important	No opinion	Rather important	No opinion	Definitely important	Rather important	No opinion	No opinion	Rather important	No opinion	No opinion	Rather important	LESSER POLAND	secondary	Not selected	Not selected	Selected	I still live in the family home	in a rural area	I work, but I do not know / I am not sure under which type of contract	16
Rather important	Rather important	Definitely important	Definitely important	Definitely important	Rather important	Rather important	Definitely important	Definitely important	Definitely important	Definitely important	Definitely important	Definitely important	Definitely important	Definitely important	Definitely important	Definitely important	Definitely important	Definitely important	KUYAVIAN-POMERANIAN	upper secondary vocational	Selected	Selected	Not selected	I still live in the family home	in a large city (between 100,000 and 199,900 inhabitants)	I do not work	15
Definitely important	Rather important	No opinion	Rather important	No opinion	No opinion	Definitely important	No opinion	Definitely important	No opinion	Definitely important	Rather important	Definitely important	Rather unimportant	Definitely important	Rather important	Definitely important	Definitely unimportant	Rather important	SILESIAN	higher education (bachelor's)	Selected	Selected	Not selected	I do not live with my parents/guardians (I run my own household)	in a medium-sized city (from 20,000 to 99,900 inhabitants)	I work under a mandate contract or a contract for specific work	16
Definitely important	Definitely important	Definitely important	Rather unimportant	No opinion	Rather important	Rather important	Definitely important	Rather unimportant	Rather unimportant	Rather important	Definitely important	Definitely important	Rather important	Rather unimportant	Definitely important	Definitely important	Definitely unimportant	Definitely important	POMERANIAN	secondary	Selected	Not selected	Not selected	I do not live with my parents/guardians (I run my own household)	in a very large city (200,000 or more inhabitants)	I work under a mandate contract or a contract for specific work	14
Rather important	Rather important	Rather important	Rather important	Rather important	Rather important	No opinion	Rather important	Rather important	Rather important	No opinion	Rather important	Definitely important	Rather important	Rather important	No opinion	Rather important	No opinion	No opinion	GREATER POLAND	secondary	Not selected	Selected	Not selected	I still live in the family home	in a small town (up to 20,000 inhabitants)	I work under an employment contract on a full-time basis	20
Rather important	Rather important	No opinion	No opinion	Rather important	Rather important	Rather important	Rather important	Rather important	Rather important	Rather important	Rather important	Rather important	Rather important	Rather important	Rather important	Rather important	No opinion	Definitely important	SWIETOKRZYSKIE	secondary	Not selected	Selected	Not selected	I still live in the family home	in a rural area	I work under a mandate contract or a contract for specific work	18
Rather important	Definitely important	Rather important	Rather unimportant	No opinion	Rather important	No opinion	Definitely important	Rather important	Definitely important	Rather important	Definitely important	Definitely important	Rather important	Rather important	Rather important	Rather important	Rather important	Rather important	LOWER SILESIAN	higher education (bachelor's)	Not selected	Selected	Not selected	I do not live with my parents/guardians (I run my own household)	in a very large city (200,000 or more inhabitants)	I work under an employment contract on a full-time basis	20
Rather important	Definitely important	Rather important	No opinion	Rather important	No opinion	Rather important	No opinion	No opinion	Definitely important	Rather important	Definitely important	Definitely important	Rather important	Rather important	Rather important	No opinion	No opinion	Rather important	POMERANIAN	secondary	Selected	Not selected	Not selected	I still live in the family home	in a large city (between 100,000 and 199,900 inhabitants)	I work under a mandate contract or a contract for specific work	19
Definitely important	Definitely important	Rather important	Rather unimportant	Rather unimportant	Rather important	Rather important	Definitely important	Definitely important	Definitely important	Definitely important	Definitely important	Definitely important	Rather important	Rather important	Definitely important	Definitely important	Definitely important	Definitely important	KUYAVIAN-POMERANIAN	secondary	Selected	Not selected	Not selected	I still live in the family home	in a very large city (200,000 or more inhabitants)	I work under a mandate contract or a contract for specific work	18
Rather important	Rather important	Definitely important	Rather important	No opinion	Rather important	No opinion	Rather important	No opinion	Rather important	Rather important	Definitely important	Definitely important	Definitely important	Rather important	No opinion	Rather important	No opinion	Rather important	GREATER POLAND	secondary	Selected	Not selected	Not selected	I do not live with my parents/guardians (I run my own household)	in a large city (between 100,000 and 199,900 inhabitants)	I do not work	13
Rather important	No opinion	Definitely unimportant	Rather important	Definitely unimportant	Rather important	Rather unimportant	Rather important	Definitely important	Definitely important	Rather important	Definitely important	Definitely important	Rather important	Definitely important	Rather important	Rather important	Rather unimportant	Definitely important	SILESIAN	secondary	Not selected	Selected	Not selected	I do not live with my parents/guardians (I run my own household)	in a medium-sized city (from 20,000 to 99,900 inhabitants)	I work under a mandate contract or a contract for specific work	19
Definitely important	Definitely important	Rather important	Rather important	Rather important	No opinion	Rather important	Definitely important	Definitely important	Definitely important	Definitely important	Definitely important	Definitely important	Rather important	Definitely important	Definitely important	Rather important	Rather important	Rather important	MASOVIAN	secondary	Not selected	Not selected	Selected	I still live in the family home	in a medium-sized city (from 20,000 to 99,900 inhabitants)	I do not work	#NULL!
Definitely important	Rather important	Rather unimportant	Rather important	No opinion	Definitely important	Rather unimportant	Definitely important	Rather important	Rather important	Definitely important	Rather important	Rather important	Rather important	Rather important	Definitely important	Definitely important	Rather unimportant	Rather unimportant	POMERANIAN	secondary	Selected	Selected	Not selected	I still live in the family home	in a very large city (200,000 or more inhabitants)	I work under a mandate contract or a contract for specific work	17
Rather important	Definitely important	No opinion	No opinion	Rather important	Rather important	No opinion	Definitely important	Definitely important	Rather important	Rather important	Rather important	Rather important	Rather important	Rather important	Definitely important	Rather important	Rather important	Definitely important	MASOVIAN	higher education (bachelor's)	Selected	Not selected	Not selected	I still live in the family home	in a small town (up to 20,000 inhabitants)	I work under an employment contract on a full-time basis	18
Definitely important	Definitely important	Definitely important	Definitely important	Rather important	Definitely important	Definitely important	Definitely important	Definitely important	Definitely important	Rather important	Definitely important	Rather important	Rather important	Rather important	Rather important	Definitely important	No opinion	Definitely important	SWIETOKRZYSKIE	secondary	Selected	Not selected	Not selected	I still live in the family home	in a very large city (200,000 or more inhabitants)	I work under a mandate contract or a contract for specific work	20
Definitely important	No opinion	No opinion	No opinion	No opinion	No opinion	Rather important	Definitely important	Rather important	No opinion	Definitely important	Definitely important	No opinion	Rather important	Definitely important	Definitely important	No opinion	No opinion	Rather important	WEST POMERANIAN	secondary	Selected	Not selected	Not selected	I still live in the family home	in a medium-sized city (from 20,000 to 99,900 inhabitants)	I do not work	20
Definitely important	Definitely important	No opinion	Rather unimportant	No opinion	Rather important	No opinion	Definitely important	Definitely important	Definitely important	Definitely important	Definitely important	Rather important	Definitely important	Definitely important	Definitely important	Definitely important	No opinion	Definitely important	LESSER POLAND	higher education (bachelor's)	Selected	Selected	Not selected	I still live in the family home	in a medium-sized city (from 20,000 to 99,900 inhabitants)	I do not work	15
Rather important	Definitely important	Rather important	Definitely important	Definitely important	Rather important	Rather unimportant	Rather important	Rather unimportant	Definitely important	Definitely important	Definitely important	Definitely important	Rather important	Rather important	Definitely important	Definitely important	No opinion	Definitely important	MASOVIAN	secondary	Selected	Selected	Not selected	I still live in the family home	in a medium-sized city (from 20,000 to 99,900 inhabitants)	I do not work	18
Rather important	Definitely important	Rather important	Rather important	Rather important	Rather important	Rather important	Definitely important	Definitely important	Rather important	Definitely important	Rather important	Definitely important	Rather important	Rather important	Rather important	Rather important	Rather important	No opinion	WEST POMERANIAN	secondary	Not selected	Selected	Not selected	I do not live with my parents/guardians (I run my own household)	in a medium-sized city (from 20,000 to 99,900 inhabitants)	I work under an employment contract on a full-time basis	19
No opinion	Definitely important	No opinion	Definitely important	Rather unimportant	Rather important	Definitely important	Definitely important	Definitely important	Definitely important	Definitely important	Rather important	Definitely important	Definitely important	Rather important	Definitely important	Definitely important	Rather important	Definitely important	PODLASKIE	secondary	Selected	Selected	Not selected	I still live in the family home	in a large city (between 100,000 and 199,900 inhabitants)	I do not work	19
Definitely important	Rather important	Rather important	Rather important	Rather important	Rather important	Rather important	Rather important	Rather important	Rather important	Rather important	Rather important	Rather important	Rather important	Rather important	Rather important	Definitely important	Rather important	Rather unimportant	SILESIAN	secondary	Selected	Not selected	Not selected	I do not live with my parents/guardians (I run my own household)	in a large city (between 100,000 and 199,900 inhabitants)	I work under a mandate contract or a contract for specific work	18
Definitely important	Definitely important	Rather important	No opinion	Rather important	Rather important	No opinion	Definitely important	Rather important	Definitely important	Definitely important	Definitely important	Definitely important	Rather important	Definitely important	Rather important	Definitely unimportant	No opinion	Rather important	LESSER POLAND	secondary	Selected	Not selected	Not selected	I still live in the family home	in a medium-sized city (from 20,000 to 99,900 inhabitants)	I do not work	19
Definitely important	Rather important	No opinion	Definitely important	Definitely important	Rather important	Rather important	Definitely important	Definitely important	Definitely important	Definitely important	Definitely important	Rather important	Definitely important	Definitely important	Rather important	Definitely important	Rather important	Rather important	SUBCARPATHIAN	secondary	Selected	Not selected	Not selected	I still live in the family home	in a rural area	I do not work	16
Definitely important	Definitely important	Definitely important	Rather unimportant	Definitely unimportant	Rather unimportant	Rather unimportant	Definitely important	Definitely important	Definitely important	Definitely important	Definitely important	Definitely important	Definitely important	Definitely important	Definitely important	Definitely important	Definitely important	Definitely important	MASOVIAN	secondary	Selected	Not selected	Not selected	I still live in the family home	in a very large city (200,000 or more inhabitants)	I do not work	18
Rather important	Rather important	Rather important	Rather important	Rather important	Rather important	Rather important	Rather important	Definitely important	Definitely important	Definitely important	Definitely important	Definitely important	Definitely important	Definitely important	Rather important	Rather important	Rather important	Rather important	GREATER POLAND	secondary	Selected	Not selected	Not selected	I do not live with my parents/guardians (I run my own household)	in a very large city (200,000 or more inhabitants)	I do not work	#NULL!
Definitely important	Rather important	No opinion	No opinion	Rather important	Definitely important	Definitely important	Definitely important	Rather important	Definitely important	Rather important	Rather important	Definitely important	Definitely important	Definitely important	Rather important	Rather important	Rather unimportant	No opinion	LODZKIE	secondary	Selected	Not selected	Not selected	I still live in the family home	in a very large city (200,000 or more inhabitants)	I work under a mandate contract or a contract for specific work	16
Definitely important	Definitely important	Definitely important	Definitely important	Definitely important	Definitely important	Definitely important	Definitely important	Definitely important	Definitely important	Definitely important	Definitely important	Definitely important	Definitely important	Definitely important	Definitely important	Definitely important	Definitely important	Definitely important	SUBCARPATHIAN	secondary	Selected	Not selected	Not selected	I still live in the family home	in a rural area	I work under a mandate contract or a contract for specific work	19
Definitely important	Rather important	Rather important	Definitely important	Definitely important	Rather important	No opinion	Rather important	Rather unimportant	No opinion	Definitely important	Definitely important	Definitely important	Definitely important	Definitely important	Definitely important	Definitely important	No opinion	Rather unimportant	WARMIAN-MASURIAN	secondary	Selected	Not selected	Not selected	I still live in the family home	in a medium-sized city (from 20,000 to 99,900 inhabitants)	I do not work	#NULL!
Rather important	Rather important	Rather important	No opinion	No opinion	Rather important	Rather important	Rather important	Rather important	Rather important	Rather important	Definitely important	Rather important	Rather important	Rather important	Definitely important	Rather important	No opinion	Rather important	KUYAVIAN-POMERANIAN	secondary	Selected	Not selected	Not selected	I still live in the family home	in a very large city (200,000 or more inhabitants)	I do not work	18
Definitely important	Rather unimportant	Definitely important	Rather unimportant	Rather unimportant	Rather important	Rather unimportant	Definitely important	Rather unimportant	Rather important	Definitely important	Definitely important	Rather important	Definitely important	Definitely important	Rather important	Definitely important	Definitely important	Rather unimportant	POMERANIAN	upper secondary vocational	Selected	Not selected	Not selected	I do not live with my parents/guardians (I run my own household)	in a very large city (200,000 or more inhabitants)	I do not work	19
Definitely important	Definitely important	Rather important	No opinion	No opinion	Rather important	Rather important	Rather important	Definitely important	Rather important	Definitely important	Definitely important	Definitely important	Definitely important	Definitely important	Definitely important	Definitely important	No opinion	Rather important	MASOVIAN	secondary	Selected	Not selected	Not selected	I do not live with my parents/guardians (I run my own household)	in a very large city (200,000 or more inhabitants)	I work under a mandate contract or a contract for specific work	19
Definitely important	No opinion	Rather important	No opinion	Definitely unimportant	Rather important	No opinion	Definitely important	No opinion	Rather important	Rather important	Definitely important	Definitely important	Definitely important	Definitely important	Rather important	Definitely important	Rather unimportant	Definitely important	LODZKIE	secondary	Selected	Selected	Not selected	I still live in the family home	in a very large city (200,000 or more inhabitants)	I work under a mandate contract or a contract for specific work	18
Rather important	Rather important	Definitely important	Rather unimportant	Definitely important	Definitely important	Definitely important	Definitely important	Rather important	Definitely important	Definitely important	Definitely important	Definitely important	Rather important	Definitely important	Definitely important	Definitely important	Definitely important	Definitely important	LOWER SILESIAN	secondary	Selected	Not selected	Not selected	I still live in the family home	in a very large city (200,000 or more inhabitants)	I work under an employment contract on a full-time basis	19
Definitely important	No opinion	Rather important	Rather unimportant	Rather unimportant	Definitely unimportant	No opinion	Rather important	Rather important	No opinion	Rather important	Rather important	Rather important	No opinion	Definitely important	Definitely important	Definitely important	No opinion	No opinion	GREATER POLAND	primary	Selected	Not selected	Not selected	I still live in the family home	in a medium-sized city (from 20,000 to 99,900 inhabitants)	I do not work	#NULL!
Definitely important	Rather important	Rather important	No opinion	Rather important	Rather important	No opinion	Rather important	Rather important	No opinion	Rather important	Definitely important	Rather important	Rather important	Rather important	Rather important	Rather important	Rather important	No opinion	LOWER SILESIAN	higher education (bachelor's)	Not selected	Selected	Not selected	I do not live with my parents/guardians (I run my own household)	in a very large city (200,000 or more inhabitants)	I work under a mandate contract or a contract for specific work	16
Definitely important	Rather important	Rather unimportant	No opinion	No opinion	Rather important	No opinion	No opinion	Rather unimportant	No opinion	Definitely important	Definitely important	Rather important	Definitely important	Definitely important	Definitely important	Definitely important	Rather unimportant	Definitely important	LODZKIE	secondary	Selected	Not selected	Not selected	I do not live with my parents/guardians (I run my own household)	in a large city (between 100,000 and 199,900 inhabitants)	I work under an employment contract on a part-time basis	18
Rather important	Rather important	Rather unimportant	Rather unimportant	Rather unimportant	Rather important	Rather unimportant	Rather important	Rather important	No opinion	Rather important	Rather important	Rather important	Rather important	Rather important	Rather important	Rather important	No opinion	Rather important	SILESIAN	secondary	Selected	Not selected	Not selected	I still live in the family home	in a rural area	I do not work	18
Rather important	Rather important	Rather important	Rather unimportant	Rather unimportant	No opinion	No opinion	Rather important	Rather important	Rather important	Definitely important	Definitely important	Rather important	No opinion	Rather important	Rather important	No opinion	Rather important	No opinion	GREATER POLAND	secondary	Selected	Not selected	Not selected	I still live in the family home	in a rural area	I do not work	#NULL!
Definitely important	Definitely important	Definitely important	Rather important	Definitely important	Definitely important	No opinion	Definitely important	Rather important	Definitely important	Definitely important	Definitely important	Definitely important	Definitely important	Definitely important	Definitely important	Definitely important	Definitely important	Definitely important	LUBLIN	secondary	Selected	Not selected	Not selected	I still live in the family home	in a rural area	I work informally (off the books)	16
Rather important	Rather important	No opinion	Rather important	Rather important	Rather important	Rather important	Rather important	Rather important	Rather important	Definitely important	Definitely important	Rather important	Rather important	Definitely important	Rather important	Rather important	Rather important	Rather important	MASOVIAN	primary	Selected	Not selected	Not selected	I still live in the family home	in a medium-sized city (from 20,000 to 99,900 inhabitants)	I do not work	18
Definitely important	Definitely important	Definitely important	Definitely important	Definitely important	Definitely important	Definitely important	Definitely important	Definitely important	Definitely important	Definitely important	Definitely important	Definitely important	Definitely important	Definitely important	Definitely important	Definitely important	Definitely important	Definitely important	GREATER POLAND	secondary	Selected	Not selected	Not selected	I still live in the family home	in a rural area	I work informally (off the books)	16
Definitely important	Definitely important	Definitely important	Rather important	Rather important	Definitely important	Definitely important	Definitely important	Rather important	Definitely important	Definitely important	Definitely important	Definitely important	Definitely important	Rather important	Rather important	Definitely important	Rather important	Rather important	GREATER POLAND	secondary	Selected	Not selected	Not selected	I still live in the family home	in a very large city (200,000 or more inhabitants)	I do not work	18
Definitely important	Rather important	Rather important	Definitely important	Rather important	Rather important	Definitely important	Definitely important	Rather important	No opinion	Definitely important	Definitely important	Definitely important	Definitely important	Definitely important	Definitely important	Definitely unimportant	No opinion	Definitely important	LUBUSZ	primary	Not selected	Not selected	Selected	I do not live with my parents/guardians (I run my own household)	in a medium-sized city (from 20,000 to 99,900 inhabitants)	I work under an employment contract on a full-time basis	18
Definitely important	Rather important	Rather important	No opinion	Rather unimportant	Definitely important	Rather important	Rather important	Rather important	Rather important	Definitely important	Definitely important	Definitely important	Rather important	Rather important	Definitely important	Definitely important	Rather important	Rather important	SUBCARPATHIAN	upper secondary vocational	Selected	Selected	Not selected	I still live in the family home	in a medium-sized city (from 20,000 to 99,900 inhabitants)	I work informally (off the books)	15
Rather important	Definitely important	Definitely important	Rather important	Rather important	Rather important	Rather unimportant	Definitely important	Definitely important	Definitely important	Definitely important	Rather important	Definitely important	Rather important	Definitely important	Definitely important	Rather important	Rather important	Rather important	OPOLE	primary	Selected	Not selected	Not selected	I still live in the family home	in a small town (up to 20,000 inhabitants)	I work under a mandate contract or a contract for specific work	17
Rather important	Definitely important	Rather important	Rather important	Definitely important	Definitely important	Rather important	Definitely important	Rather important	Rather important	Definitely important	Definitely important	Definitely important	Definitely important	Definitely important	Rather important	Definitely important	Definitely important	Rather important	LESSER POLAND	secondary	Selected	Not selected	Not selected	I still live in the family home	in a rural area	I do not work	#NULL!
Rather important	No opinion	Rather unimportant	Rather unimportant	Rather important	Definitely important	Definitely important	Definitely important	No opinion	Rather important	Definitely unimportant	Definitely important	Rather important	Rather important	Definitely unimportant	Definitely unimportant	No opinion	Rather important	Rather unimportant	LESSER POLAND	secondary	Selected	Not selected	Not selected	I do not live with my parents/guardians (I run my own household)	in a large city (between 100,000 and 199,900 inhabitants)	I work under a mandate contract or a contract for specific work	18
Rather important	Rather important	Rather important	Rather important	Rather important	Rather important	Rather important	Rather important	Rather important	Definitely important	Rather important	Rather important	Rather important	Rather important	Rather important	Rather important	Rather important	Rather important	Rather important	SUBCARPATHIAN	secondary	Not selected	Selected	Not selected	I do not live with my parents/guardians (I run my own household)	in a medium-sized city (from 20,000 to 99,900 inhabitants)	I work under an employment contract on a full-time basis	19
No opinion	Rather important	Rather important	Rather important	Rather important	No opinion	Rather important	Rather important	No opinion	Definitely important	Rather important	Rather important	Rather important	Rather important	No opinion	Rather important	No opinion	No opinion	Rather important	LESSER POLAND	secondary	Not selected	Selected	Not selected	I still live in the family home	in a medium-sized city (from 20,000 to 99,900 inhabitants)	I work under an employment contract on a full-time basis	16
Definitely important	Definitely important	Rather unimportant	Definitely important	Definitely important	Definitely important	Rather important	Definitely important	Rather important	Definitely important	Rather important	Definitely important	Rather important	Definitely important	Rather important	Rather important	Definitely important	Rather important	Rather important	MASOVIAN	secondary	Not selected	Not selected	Selected	I do not live with my parents/guardians (I run my own household)	in a rural area	I do not work	19
Rather important	Rather important	Definitely important	Rather unimportant	Rather unimportant	No opinion	Rather unimportant	Rather important	Rather important	Rather important	Definitely important	Rather important	Rather important	No opinion	Definitely important	Rather important	Definitely important	Definitely important	Definitely important	LESSER POLAND	higher education (bachelor's)	Selected	Not selected	Not selected	I do not live with my parents/guardians (I run my own household)	in a very large city (200,000 or more inhabitants)	I work under a mandate contract or a contract for specific work	17
Definitely important	Definitely important	Definitely important	Definitely important	Definitely important	Definitely important	Definitely important	Definitely important	Definitely important	Definitely important	Definitely important	Definitely important	Definitely important	Definitely important	Definitely important	Definitely important	Definitely important	Definitely important	Definitely important	KUYAVIAN-POMERANIAN	secondary	Selected	Not selected	Not selected	I still live in the family home	in a large city (between 100,000 and 199,900 inhabitants)	I work under an employment contract on a full-time basis	20
Definitely important	Rather important	Rather important	Rather important	Rather important	Definitely important	Rather important	Definitely important	Rather important	Definitely important	Rather important	Rather important	Rather important	Rather important	Rather important	Rather important	Rather important	Definitely important	Definitely important	LESSER POLAND	secondary	Selected	Not selected	Not selected	I still live in the family home	in a rural area	I work under an employment contract on a part-time basis	18
Definitely important	Definitely important	Definitely important	Rather unimportant	Rather important	Definitely important	Rather unimportant	No opinion	Definitely important	Definitely unimportant	Definitely important	Rather important	Definitely important	Rather unimportant	Definitely important	Definitely important	Definitely important	Rather important	Definitely important	MASOVIAN	secondary	Selected	Not selected	Not selected	I still live in the family home	in a large city (between 100,000 and 199,900 inhabitants)	I work under a mandate contract or a contract for specific work	21
Definitely important	Definitely important	Definitely important	No opinion	Definitely important	Rather important	Rather important	Rather important	Rather important	Definitely important	Rather important	Definitely important	Rather important	No opinion	Definitely important	No opinion	Definitely important	No opinion	Definitely important	MASOVIAN	secondary	Selected	Selected	Not selected	I still live in the family home	in a rural area	I work under an employment contract on a part-time basis	18
Rather important	Rather important	Rather unimportant	No opinion	No opinion	No opinion	Rather unimportant	No opinion	Rather important	Definitely important	Rather important	No opinion	Rather important	Rather important	No opinion	Rather important	Rather important	No opinion	Rather important	GREATER POLAND	secondary	Selected	Not selected	Not selected	I do not live with my parents/guardians (I run my own household)	in a very large city (200,000 or more inhabitants)	I work under a mandate contract or a contract for specific work	19
Definitely important	Rather important	Rather important	No opinion	No opinion	Rather important	No opinion	Definitely important	Definitely important	Definitely important	Rather important	Definitely important	Definitely important	Definitely important	Rather important	Rather important	Definitely important	Rather important	No opinion	SWIETOKRZYSKIE	secondary	Selected	Not selected	Not selected	I still live in the family home	in a small town (up to 20,000 inhabitants)	I work under an employment contract on a part-time basis	18
Definitely important	Definitely important	Definitely important	Definitely unimportant	Definitely unimportant	No opinion	Rather unimportant	Rather important	Definitely important	Rather important	Rather important	Rather important	Rather important	Rather unimportant	Rather important	No opinion	Definitely important	Definitely important	Definitely important	POMERANIAN	higher education (bachelor's)	Selected	Not selected	Not selected	I do not live with my parents/guardians (I run my own household)	in a medium-sized city (from 20,000 to 99,900 inhabitants)	I do not work	20
Definitely important	Rather important	Rather important	No opinion	No opinion	Definitely important	Rather important	Definitely important	Rather important	Rather important	Rather important	Definitely important	Rather important	Definitely important	Definitely important	Rather important	Rather important	Definitely important	No opinion	LOWER SILESIAN	secondary	Selected	Selected	Not selected	I do not live with my parents/guardians (I run my own household)	in a very large city (200,000 or more inhabitants)	I do not work	16
Definitely important	Definitely important	Rather important	Rather important	Rather important	Definitely important	Rather important	Rather important	Definitely important	Rather important	Definitely important	Definitely important	Definitely important	Definitely important	Definitely important	Rather important	Rather important	Rather important	Definitely important	LUBLIN	secondary	Selected	Not selected	Not selected	I still live in the family home	in a rural area	I do not work	16
Definitely important	Rather important	Rather important	Rather important	Rather important	No opinion	No opinion	Definitely important	Definitely important	Definitely important	Definitely important	Definitely important	Definitely important	No opinion	Definitely important	Definitely important	Rather important	Rather unimportant	Definitely important	OPOLE	secondary	Not selected	Not selected	Selected	I still live in the family home	in a rural area	I work informally (off the books)	15
Rather important	Rather important	Rather important	No opinion	Rather important	Rather important	Rather important	Rather important	Rather important	Definitely important	Rather important	Rather important	Rather important	Rather important	Rather important	Rather important	Rather important	Rather important	Rather important	SUBCARPATHIAN	higher education (bachelor's)	Selected	Not selected	Not selected	I do not live with my parents/guardians (I run my own household)	in a large city (between 100,000 and 199,900 inhabitants)	I work under an employment contract on a part-time basis	20
Rather important	Definitely important	Rather important	No opinion	No opinion	No opinion	Rather unimportant	Definitely important	Rather important	No opinion	Rather important	Definitely important	Rather important	Rather important	Rather important	Definitely important	Rather important	Rather important	Rather important	LUBLIN	secondary	Selected	Not selected	Not selected	I do not live with my parents/guardians (I run my own household)	in a very large city (200,000 or more inhabitants)	I do not work	17
No opinion	Rather important	Rather important	Rather important	Rather important	Rather important	No opinion	Rather important	Rather important	Rather important	Rather important	Rather important	No opinion	No opinion	Rather important	No opinion	Definitely important	Rather important	Rather important	SILESIAN	secondary	Selected	Not selected	Not selected	I still live in the family home	in a small town (up to 20,000 inhabitants)	I do not work	17
Rather important	Rather important	Rather important	Rather unimportant	No opinion	No opinion	Rather unimportant	Rather important	Rather important	Rather important	Rather important	Definitely important	Definitely important	Definitely unimportant	Rather important	No opinion	Definitely important	Definitely unimportant	Rather important	SILESIAN	primary	Selected	Not selected	Not selected	I do not live with my parents/guardians (I run my own household)	in a medium-sized city (from 20,000 to 99,900 inhabitants)	I work under a mandate contract or a contract for specific work	16
Definitely important	Definitely important	No opinion	No opinion	No opinion	Rather important	Definitely unimportant	Rather important	Definitely important	Definitely important	No opinion	Definitely important	Definitely important	Rather important	Definitely important	Definitely important	Definitely important	No opinion	Rather important	MASOVIAN	higher education (bachelor's)	Selected	Selected	Not selected	I still live in the family home	in a rural area	I work under an employment contract on a part-time basis	16
Definitely important	Definitely important	Definitely important	Rather unimportant	No opinion	Rather important	Rather important	Rather important	Rather unimportant	Rather important	Definitely important	Definitely important	Definitely important	Definitely important	Rather unimportant	Rather important	Rather important	Rather important	Rather unimportant	SILESIAN	secondary	Selected	Not selected	Not selected	I still live in the family home	in a medium-sized city (from 20,000 to 99,900 inhabitants)	I do not work	18
Definitely important	Rather important	Definitely important	No opinion	No opinion	Rather important	Rather important	Definitely important	No opinion	Definitely important	Rather important	Definitely important	Definitely important	Rather important	Definitely important	Definitely important	Rather important	No opinion	No opinion	LOWER SILESIAN	secondary	Selected	Not selected	Not selected	I still live in the family home	in a rural area	I work under a mandate contract or a contract for specific work	18
Definitely important	No opinion	Rather unimportant	Rather unimportant	Rather unimportant	Rather important	Rather unimportant	No opinion	Rather unimportant	Rather important	Definitely important	Definitely important	Rather important	Rather important	Rather important	Rather important	No opinion	Rather unimportant	No opinion	GREATER POLAND	secondary	Selected	Not selected	Not selected	I still live in the family home	in a rural area	I do not work	#NULL!
Definitely important	No opinion	Rather important	No opinion	No opinion	Definitely important	Definitely important	Rather important	No opinion	Rather important	Definitely important	Definitely important	Definitely important	Rather important	Definitely important	Rather important	Rather important	Rather unimportant	No opinion	LOWER SILESIAN	secondary	Selected	Not selected	Not selected	I do not live with my parents/guardians (I run my own household)	in a very large city (200,000 or more inhabitants)	I do not work	17
Definitely important	Rather important	Definitely unimportant	Definitely unimportant	Rather unimportant	Definitely important	Rather important	Definitely important	Rather unimportant	Definitely important	Definitely important	Definitely important	Definitely important	Rather important	Definitely important	Definitely important	Definitely important	Definitely important	Rather important	WARMIAN-MASURIAN	secondary	Selected	Not selected	Not selected	I still live in the family home	in a medium-sized city (from 20,000 to 99,900 inhabitants)	I do not work	#NULL!
Definitely important	Rather unimportant	Rather important	Rather unimportant	Rather unimportant	Rather unimportant	No opinion	Rather important	No opinion	No opinion	Definitely important	No opinion	Definitely important	Definitely important	Rather important	Rather important	Rather unimportant	Rather unimportant	Definitely important	LESSER POLAND	secondary	Selected	Not selected	Not selected	I do not live with my parents/guardians (I run my own household)	in a large city (between 100,000 and 199,900 inhabitants)	I work under a mandate contract or a contract for specific work	16
Definitely important	Rather important	Definitely important	Definitely important	Definitely important	Definitely important	No opinion	Rather important	Definitely important	Definitely important	Definitely important	Definitely important	Definitely important	Definitely important	Definitely important	Definitely important	Definitely important	Definitely important	Definitely important	LESSER POLAND	secondary	Not selected	Selected	Not selected	I do not live with my parents/guardians (I run my own household)	in a medium-sized city (from 20,000 to 99,900 inhabitants)	I work under an employment contract on a full-time basis	17
Definitely important	Rather important	Rather important	Rather important	No opinion	Rather important	Rather important	Rather important	Rather important	Definitely important	Rather important	Rather important	Rather important	Rather important	Rather important	Rather important	Rather important	No opinion	Rather important	LESSER POLAND	secondary	Selected	Not selected	Not selected	I still live in the family home	in a medium-sized city (from 20,000 to 99,900 inhabitants)	I work under a mandate contract or a contract for specific work	16
Definitely important	Rather important	Rather important	Definitely important	Rather important	Definitely important	Rather important	Rather important	Rather important	Rather important	Definitely important	Definitely important	Definitely important	Definitely important	Definitely important	Rather important	Definitely important	Definitely important	Definitely important	WARMIAN-MASURIAN	secondary	Selected	Not selected	Not selected	I do not live with my parents/guardians (I run my own household)	in a very large city (200,000 or more inhabitants)	I work under an employment contract on a part-time basis	16
Rather important	Rather important	Rather important	No opinion	No opinion	Rather important	No opinion	Rather important	No opinion	No opinion	Definitely important	Definitely important	Rather important	Rather unimportant	Definitely important	Rather important	Rather important	Rather important	Rather important	GREATER POLAND	secondary	Selected	Not selected	Not selected	I still live in the family home	in a very large city (200,000 or more inhabitants)	I do not work	18
No opinion	No opinion	Definitely important	No opinion	Definitely important	Definitely important	Rather unimportant	Definitely important	Rather important	Definitely important	Definitely important	Definitely important	Rather important	Rather important	Definitely important	Definitely important	Definitely important	Rather important	Definitely important	LUBUSZ	secondary	Selected	Not selected	Not selected	I still live in the family home	in a large city (between 100,000 and 199,900 inhabitants)	I do not work	#NULL!
Definitely important	Definitely important	Definitely important	Definitely unimportant	Definitely unimportant	Rather unimportant	Rather important	Definitely important	Definitely important	Definitely important	Definitely important	Definitely important	Rather unimportant	Rather unimportant	Definitely important	Definitely important	Definitely important	Definitely important	Rather important	MASOVIAN	higher education (bachelor's)	Selected	Selected	Not selected	I do not live with my parents/guardians (I run my own household)	in a very large city (200,000 or more inhabitants)	I work under a mandate contract or a contract for specific work	19
Definitely important	Definitely important	Definitely unimportant	Definitely unimportant	Definitely unimportant	Rather unimportant	Definitely important	Definitely important	Definitely unimportant	Definitely unimportant	Definitely important	Definitely important	Definitely unimportant	Definitely important	Definitely important	Definitely important	Definitely important	Definitely unimportant	Definitely important	LOWER SILESIAN	secondary	Not selected	Not selected	Selected	I still live in the family home	in a large city (between 100,000 and 199,900 inhabitants)	I work under a mandate contract or a contract for specific work	15
Definitely important	No opinion	No opinion	Rather unimportant	Rather unimportant	Rather important	Rather unimportant	Definitely important	Rather important	Rather important	Definitely important	Definitely important	Definitely important	Rather important	Definitely important	Definitely important	Definitely important	No opinion	Rather important	LESSER POLAND	secondary	Selected	Not selected	Not selected	I do not live with my parents/guardians (I run my own household)	in a very large city (200,000 or more inhabitants)	I work under a mandate contract or a contract for specific work	17
Rather important	Rather important	Rather important	No opinion	No opinion	Rather important	No opinion	Rather important	Definitely important	Rather important	Rather important	Definitely important	Definitely important	Rather important	Rather important	Definitely important	Rather important	No opinion	Definitely important	GREATER POLAND	secondary	Selected	Not selected	Not selected	I do not live with my parents/guardians (I run my own household)	in a very large city (200,000 or more inhabitants)	I work under a mandate contract or a contract for specific work	18
Definitely important	No opinion	Rather important	Rather important	Rather important	No opinion	Rather important	Definitely important	Definitely important	Definitely important	Definitely important	Definitely important	Definitely important	Rather important	Rather important	Rather important	Rather important	Rather unimportant	Rather important	PODLASKIE	secondary	Selected	Selected	Not selected	I still live in the family home	in a medium-sized city (from 20,000 to 99,900 inhabitants)	I do not work	18
Rather unimportant	Definitely important	Definitely important	Rather important	Rather important	Rather important	No opinion	No opinion	No opinion	Rather important	Rather important	Definitely important	Definitely important	Rather important	Rather important	Definitely important	Rather important	No opinion	Definitely important	LODZKIE	secondary	Not selected	Not selected	Selected	I still live in the family home	in a very large city (200,000 or more inhabitants)	I work under an employment contract on a full-time basis	19
Rather important	Rather important	Definitely important	No opinion	Rather important	Definitely important	Definitely important	Rather important	Rather important	Definitely important	Definitely important	Definitely important	Rather important	Rather important	Definitely important	Definitely important	Definitely important	Definitely important	Definitely important	WARMIAN-MASURIAN	higher education (bachelor's)	Selected	Not selected	Not selected	I do not live with my parents/guardians (I run my own household)	in a large city (between 100,000 and 199,900 inhabitants)	I work under an employment contract on a full-time basis	18
Definitely important	Rather important	Rather important	Rather unimportant	Rather important	Definitely unimportant	Definitely unimportant	Definitely important	No opinion	Rather unimportant	Definitely important	Definitely important	No opinion	Rather important	No opinion	Rather important	Rather important	No opinion	Rather unimportant	LUBLIN	secondary	Not selected	Not selected	Selected	I still live in the family home	in a rural area	I do not work	21
Definitely important	Rather important	Definitely important	Definitely unimportant	Definitely important	Rather important	Rather unimportant	Rather important	Rather important	Rather important	Definitely important	Definitely important	Definitely important	Definitely important	Rather important	Rather important	Rather important	Definitely unimportant	Definitely unimportant	LUBLIN	secondary	Selected	Not selected	Not selected	I still live in the family home	in a rural area	I do not work	#NULL!
Definitely important	Definitely important	Definitely important	No opinion	Rather important	Definitely important	Definitely important	Definitely important	Rather important	Definitely important	Definitely important	Definitely important	Definitely important	Definitely important	Definitely important	Definitely important	Definitely important	Rather important	Definitely important	SILESIAN	secondary	Selected	Selected	Not selected	I still live in the family home	in a large city (between 100,000 and 199,900 inhabitants)	I work under a mandate contract or a contract for specific work	18
Rather important	Rather important	Rather unimportant	Rather important	No opinion	Rather important	Rather important	Definitely important	Rather important	Definitely important	Definitely important	Definitely important	Definitely important	Definitely important	Definitely important	Definitely important	Rather important	Rather unimportant	Rather important	SILESIAN	secondary	Not selected	Selected	Not selected	I do not live with my parents/guardians (I run my own household)	in a medium-sized city (from 20,000 to 99,900 inhabitants)	I work under a mandate contract or a contract for specific work	19
Rather important	Definitely important	Rather unimportant	No opinion	Rather important	No opinion	No opinion	No opinion	Rather important	Rather important	Definitely important	No opinion	Definitely important	Rather important	Rather unimportant	Rather important	Rather unimportant	No opinion	Rather important	LESSER POLAND	secondary	Selected	Not selected	Not selected	I still live in the family home	in a medium-sized city (from 20,000 to 99,900 inhabitants)	I do not work	#NULL!
Definitely important	Rather important	Rather unimportant	Rather important	Definitely important	Rather unimportant	Rather important	Rather important	Rather important	Definitely important	Definitely important	Definitely important	Rather important	Definitely important	Definitely important	Rather important	Rather important	Rather unimportant	Rather unimportant	OPOLE	secondary	Selected	Not selected	Not selected	I still live in the family home	in a rural area	I do not work	#NULL!
Definitely important	Definitely important	Rather important	No opinion	No opinion	Rather important	No opinion	Definitely important	Definitely important	Definitely important	Definitely important	Definitely important	Definitely important	Rather important	Definitely important	Rather important	Rather important	Rather important	Definitely important	KUYAVIAN-POMERANIAN	basic vocational	Selected	Not selected	Not selected	I still live in the family home	in a rural area	I do not work	15
Definitely important	Definitely important	Definitely important	Definitely important	Definitely important	Rather important	No opinion	Rather important	Definitely important	Definitely important	Definitely important	Definitely important	Definitely important	Definitely important	Definitely important	Definitely important	Definitely important	Definitely important	Definitely important	MASOVIAN	primary	Selected	Not selected	Not selected	I do not live with my parents/guardians (I run my own household)	in a very large city (200,000 or more inhabitants)	I work under a mandate contract or a contract for specific work	17
Definitely important	Rather important	Rather unimportant	No opinion	Definitely important	Rather important	Definitely important	Definitely important	Rather unimportant	Definitely important	Definitely important	Definitely important	Rather important	Definitely important	Rather important	Definitely important	Definitely important	Rather unimportant	Rather important	OPOLE	secondary	Selected	Not selected	Not selected	I do not live with my parents/guardians (I run my own household)	in a large city (between 100,000 and 199,900 inhabitants)	I work under a mandate contract or a contract for specific work	18
Rather important	Rather important	Rather important	No opinion	No opinion	No opinion	No opinion	Rather important	Rather important	No opinion	Rather important	Rather important	Rather important	Rather important	Rather important	Definitely important	Rather important	Definitely important	Rather important	SILESIAN	secondary	Selected	Not selected	Not selected	I still live in the family home	in a rural area	I do not work	17
Definitely important	Definitely important	Definitely important	No opinion	No opinion	Definitely important	Definitely important	Definitely important	Definitely important	Definitely important	Definitely important	Definitely important	Definitely important	Definitely important	Definitely important	Definitely unimportant	Definitely important	Definitely important	Definitely important	MASOVIAN	primary	Selected	Selected	Not selected	I do not live with my parents/guardians (I run my own household)	in a small town (up to 20,000 inhabitants)	I do not work	18
Definitely important	No opinion	No opinion	Definitely important	No opinion	No opinion	No opinion	No opinion	No opinion	No opinion	Definitely important	Definitely important	No opinion	Definitely unimportant	Definitely important	No opinion	No opinion	No opinion	Definitely important	GREATER POLAND	secondary	Selected	Not selected	Not selected	I still live in the family home	in a medium-sized city (from 20,000 to 99,900 inhabitants)	I do not work	#NULL!
Definitely important	Rather important	No opinion	Rather unimportant	Rather unimportant	No opinion	No opinion	No opinion	No opinion	Rather important	No opinion	Rather important	Definitely important	Rather important	No opinion	Rather important	Rather important	Rather important	Rather important	POMERANIAN	secondary	Selected	Not selected	Not selected	I still live in the family home	in a very large city (200,000 or more inhabitants)	I work under a mandate contract or a contract for specific work	19
Definitely important	Definitely important	Definitely important	Rather unimportant	No opinion	Rather important	No opinion	Definitely important	Rather important	Definitely important	Rather important	Definitely important	Rather important	No opinion	Definitely important	Rather important	Rather important	Definitely important	Definitely important	SWIETOKRZYSKIE	secondary	Selected	Not selected	Not selected	I do not live with my parents/guardians (I run my own household)	in a very large city (200,000 or more inhabitants)	I do not work	#NULL!
Rather important	Rather important	Definitely important	Rather unimportant	No opinion	Definitely important	Rather important	Rather important	Definitely important	Rather important	Definitely important	Definitely important	Definitely important	Definitely important	Definitely important	Rather important	Rather important	Rather important	Rather important	SILESIAN	secondary	Selected	Not selected	Not selected	I still live in the family home	in a very large city (200,000 or more inhabitants)	I do not work	18
Definitely important	Definitely important	Rather important	Definitely important	Definitely important	Rather important	Rather important	Definitely important	Definitely important	Definitely important	Definitely important	Rather important	Definitely important	Definitely important	Definitely important	Rather important	Rather important	Rather important	Definitely important	SILESIAN	secondary	Not selected	Selected	Not selected	I do not live with my parents/guardians (I run my own household)	in a very large city (200,000 or more inhabitants)	I work under an employment contract on a full-time basis	18
Definitely important	Definitely important	Definitely important	No opinion	No opinion	Rather important	Definitely important	Definitely important	Rather important	Definitely important	Definitely important	Definitely important	Definitely important	Definitely important	Rather important	Definitely important	Definitely important	Rather important	No opinion	LODZKIE	secondary	Selected	Not selected	Not selected	I do not live with my parents/guardians (I run my own household)	in a small town (up to 20,000 inhabitants)	I do not work	#NULL!
Definitely important	Definitely important	Rather important	Rather important	Rather important	Rather important	Definitely important	Definitely important	Definitely important	Definitely important	Definitely important	Definitely important	Definitely important	Rather important	Definitely important	Rather important	Rather important	Definitely important	Rather important	MASOVIAN	secondary	Not selected	Selected	Not selected	I do not live with my parents/guardians (I run my own household)	in a very large city (200,000 or more inhabitants)	I work under an employment contract on a full-time basis	19
Rather important	Rather important	Rather unimportant	Definitely unimportant	Rather unimportant	Rather important	Rather unimportant	Rather important	Rather important	Rather important	Definitely important	Definitely important	Rather important	Rather important	Rather important	Rather important	Rather unimportant	Rather unimportant	Definitely important	MASOVIAN	secondary	Selected	Not selected	Not selected	I still live in the family home	in a rural area	I work under a mandate contract or a contract for specific work	15
Rather important	No opinion	No opinion	No opinion	No opinion	Rather important	Rather important	Rather important	No opinion	No opinion	Rather unimportant	Rather important	Rather important	Rather important	Rather important	No opinion	No opinion	Rather important	Rather important	KUYAVIAN-POMERANIAN	secondary	Selected	Not selected	Not selected	I still live in the family home	in a small town (up to 20,000 inhabitants)	I do not work	#NULL!
Rather unimportant	Rather important	Rather unimportant	Definitely important	Rather unimportant	Rather important	Rather important	Definitely important	Definitely important	Definitely important	Rather important	Definitely important	Definitely important	Rather important	Definitely important	Rather important	Rather unimportant	Rather important	Rather important	WEST POMERANIAN	secondary	Selected	Not selected	Not selected	I still live in the family home	in a very large city (200,000 or more inhabitants)	I work informally (off the books)	17
Rather important	Rather important	Rather important	Rather important	Rather important	Definitely important	No opinion	Rather important	Definitely important	Definitely important	Rather important	Definitely important	Definitely important	Rather important	Definitely important	No opinion	Rather important	No opinion	Rather unimportant	SUBCARPATHIAN	secondary	Not selected	Selected	Not selected	I do not live with my parents/guardians (I run my own household)	in a small town (up to 20,000 inhabitants)	I work under a mandate contract or a contract for specific work	16
Rather important	Rather important	Rather important	Rather unimportant	Rather important	Definitely important	Rather important	Definitely important	Rather unimportant	Definitely important	Definitely important	Definitely important	Definitely important	Definitely important	Rather important	Definitely important	Definitely important	Definitely important	Definitely important	LUBLIN	secondary	Selected	Not selected	Not selected	I do not live with my parents/guardians (I run my own household)	in a medium-sized city (from 20,000 to 99,900 inhabitants)	I do not work	17
Definitely important	Rather important	Rather important	Rather important	Rather important	Definitely important	Rather important	Definitely important	Rather important	Definitely important	Definitely important	Definitely important	Definitely important	Rather important	Definitely important	Definitely important	Definitely important	Rather important	Rather important	MASOVIAN	secondary	Not selected	Selected	Not selected	I do not live with my parents/guardians (I run my own household)	in a very large city (200,000 or more inhabitants)	I work under an employment contract on a full-time basis	18
Rather important	No opinion	Rather unimportant	No opinion	Rather unimportant	No opinion	No opinion	Rather important	No opinion	No opinion	Definitely important	Definitely important	Rather important	No opinion	No opinion	Rather important	Rather important	Rather unimportant	Rather important	WEST POMERANIAN	secondary	Selected	Not selected	Not selected	I still live in the family home	in a very large city (200,000 or more inhabitants)	I work under a mandate contract or a contract for specific work	20
Rather important	Rather important	Definitely important	Rather important	Rather important	Rather important	Rather important	Definitely important	Definitely important	Rather important	Definitely important	Definitely important	Definitely important	Definitely important	Definitely important	Definitely important	Definitely important	Rather important	Definitely important	POMERANIAN	higher education (bachelor's)	Not selected	Selected	Not selected	I do not live with my parents/guardians (I run my own household)	in a very large city (200,000 or more inhabitants)	I work under an employment contract on a full-time basis	16
Rather important	Rather important	Definitely important	Rather unimportant	Rather unimportant	Definitely important	Rather important	Rather important	Rather important	Definitely important	Rather important	Rather important	Definitely important	Rather important	Rather important	Rather important	Rather important	Definitely important	Definitely important	LESSER POLAND	upper secondary vocational	Not selected	Not selected	Selected	I still live in the family home	in a rural area	I work under a mandate contract or a contract for specific work	20
Rather important	Rather important	Definitely important	No opinion	No opinion	No opinion	Rather important	Definitely important	Rather important	Rather important	Rather important	Rather important	Rather important	Rather important	Rather important	Rather important	Rather important	Rather important	Rather important	LUBLIN	secondary	Selected	Not selected	Not selected	I still live in the family home	in a very large city (200,000 or more inhabitants)	I do not work	21
Definitely important	No opinion	Rather important	Rather important	Rather important	Rather important	Definitely important	Definitely important	Rather important	Definitely important	Definitely important	Definitely important	Definitely important	Rather important	Rather important	Definitely important	Definitely important	No opinion	Rather important	OPOLE	secondary	Selected	Selected	Not selected	I do not live with my parents/guardians (I run my own household)	in a large city (between 100,000 and 199,900 inhabitants)	I work under a mandate contract or a contract for specific work	16
Definitely important	No opinion	Definitely unimportant	No opinion	No opinion	Rather important	No opinion	No opinion	Definitely important	Definitely important	Definitely important	Rather important	Definitely important	Rather important	No opinion	Definitely important	Rather important	Definitely important	Rather important	LODZKIE	lower secondary	Selected	Not selected	Not selected	I still live in the family home	in a very large city (200,000 or more inhabitants)	I do not work	#NULL!
Rather important	Definitely important	Definitely important	Rather important	Rather important	Rather important	Definitely important	Rather important	Rather important	Rather important	Definitely important	Definitely important	Rather important	Definitely important	Definitely important	Rather important	Definitely important	Definitely important	Rather important	POMERANIAN	secondary	Not selected	Not selected	Selected	I still live in the family home	in a medium-sized city (from 20,000 to 99,900 inhabitants)	I work under a mandate contract or a contract for specific work	16
Rather important	No opinion	Rather important	Rather important	Rather important	Rather important	No opinion	Rather important	Rather important	Rather important	Rather important	No opinion	Rather important	Rather important	Rather important	No opinion	Rather important	No opinion	No opinion	KUYAVIAN-POMERANIAN	secondary	Selected	Not selected	Not selected	I still live in the family home	in a very large city (200,000 or more inhabitants)	I work under a mandate contract or a contract for specific work	20
Rather important	Rather important	Definitely important	No opinion	No opinion	No opinion	No opinion	Rather important	No opinion	No opinion	Definitely important	Definitely important	Definitely important	Rather important	No opinion	Rather important	Rather important	No opinion	Rather important	KUYAVIAN-POMERANIAN	secondary	Selected	Not selected	Not selected	I still live in the family home	in a rural area	I do not work	16
Definitely important	Definitely important	Rather unimportant	Rather important	No opinion	No opinion	Rather unimportant	Definitely important	Rather unimportant	Definitely important	Definitely important	Definitely important	Definitely important	Definitely important	Definitely important	Definitely important	Definitely important	Definitely important	Definitely important	MASOVIAN	higher education (bachelor's)	Selected	Not selected	Not selected	I do not live with my parents/guardians (I run my own household)	in a small town (up to 20,000 inhabitants)	I work under an employment contract on a full-time basis	20
Definitely important	Definitely important	Definitely important	Rather important	No opinion	Rather important	Rather important	Definitely important	Definitely important	Definitely important	Definitely important	Definitely important	Definitely important	Rather important	Definitely important	Definitely important	Definitely important	Rather important	Rather important	MASOVIAN	secondary	Selected	Not selected	Not selected	I still live in the family home	in a very large city (200,000 or more inhabitants)	I do not work	19
Rather important	Rather important	No opinion	Rather important	Rather unimportant	No opinion	Rather important	Rather important	No opinion	Definitely important	Rather important	Definitely important	Definitely important	Rather important	Rather important	Rather important	Rather important	No opinion	Rather important	LESSER POLAND	basic vocational	Not selected	Selected	Not selected	I still live in the family home	in a rural area	I work under an employment contract on a full-time basis	18
Rather important	Rather important	Definitely important	Rather important	Rather important	Rather important	Definitely important	Definitely important	Definitely important	Rather important	Definitely important	Definitely important	Definitely important	Definitely important	Definitely important	Definitely important	Definitely important	Definitely important	Definitely important	LOWER SILESIAN	secondary	Not selected	Selected	Not selected	I still live in the family home	in a medium-sized city (from 20,000 to 99,900 inhabitants)	I work under an employment contract on a full-time basis	16
Rather important	No opinion	Rather important	Rather unimportant	Rather important	Rather important	No opinion	Definitely important	Rather important	Rather important	Rather important	Rather important	Rather important	Rather important	Rather important	Rather important	Rather important	Rather unimportant	No opinion	GREATER POLAND	secondary	Selected	Not selected	Not selected	I still live in the family home	in a small town (up to 20,000 inhabitants)	I do not work	#NULL!
Definitely important	Rather important	Definitely important	Rather important	Definitely important	No opinion	No opinion	Rather important	Rather important	Definitely important	Definitely important	Definitely important	Definitely important	Definitely important	Rather important	Definitely important	Rather important	No opinion	Definitely important	MASOVIAN	secondary	Selected	Not selected	Not selected	I still live in the family home	in a large city (between 100,000 and 199,900 inhabitants)	I work under a mandate contract or a contract for specific work	16
Rather important	Rather important	Rather important	No opinion	Definitely important	Definitely important	Rather important	Rather important	Rather important	Definitely important	Rather important	Definitely important	Definitely important	Rather important	Rather important	Rather important	No opinion	Rather important	Rather important	SILESIAN	higher education (bachelor's)	Not selected	Not selected	Selected	I do not live with my parents/guardians (I run my own household)	in a large city (between 100,000 and 199,900 inhabitants)	I work under an employment contract on a full-time basis	19
Definitely important	No opinion	Rather important	Rather important	No opinion	Rather important	Rather important	Rather important	Rather important	Rather important	Rather important	Rather important	No opinion	Rather important	Definitely important	Rather important	Rather important	No opinion	Definitely important	GREATER POLAND	secondary	Selected	Not selected	Not selected	I still live in the family home	in a very large city (200,000 or more inhabitants)	I do not work	#NULL!
Rather important	Rather important	Rather important	Rather unimportant	Rather important	Rather important	Definitely important	Rather important	Definitely important	Definitely important	Definitely important	Definitely important	Definitely important	Definitely important	Rather important	Rather important	Rather important	Rather unimportant	Rather unimportant	POMERANIAN	upper secondary vocational	Selected	Not selected	Not selected	I still live in the family home	in a small town (up to 20,000 inhabitants)	I work under an employment contract on a full-time basis	18
Rather important	Rather important	Rather important	Rather important	Rather important	Rather important	Rather important	Rather important	Rather important	Rather important	Rather important	Rather important	Rather important	Rather important	Rather important	Rather important	Rather important	Rather important	Rather important	LUBUSZ	basic vocational	Not selected	Not selected	Selected	I still live in the family home	in a rural area	I do not work	18
Definitely important	Definitely important	Rather important	No opinion	Definitely unimportant	Rather important	No opinion	Definitely important	No opinion	Definitely important	Definitely important	Rather important	Definitely important	Rather important	Definitely important	Definitely important	Definitely important	No opinion	Definitely important	MASOVIAN	secondary	Selected	Not selected	Not selected	I still live in the family home	in a small town (up to 20,000 inhabitants)	I do not work	#NULL!
Rather unimportant	No opinion	Rather important	No opinion	Rather important	Rather important	Rather important	Definitely important	Definitely important	Definitely important	Definitely important	Definitely important	Rather important	Rather important	Definitely important	Definitely important	Rather unimportant	Rather important	Rather important	SILESIAN	lower secondary	Selected	Not selected	Not selected	I still live in the family home	in a rural area	I do not work	15
Rather important	Rather unimportant	Rather unimportant	Rather unimportant	Rather unimportant	Rather unimportant	Rather unimportant	Rather important	Rather unimportant	Rather important	Rather important	Definitely important	Rather important	Rather important	Definitely important	Definitely important	Rather important	Rather important	Rather important	POMERANIAN	secondary	Selected	Not selected	Not selected	I do not live with my parents/guardians (I run my own household)	in a very large city (200,000 or more inhabitants)	I work under a mandate contract or a contract for specific work	17
Definitely important	Definitely important	Rather important	No opinion	No opinion	Definitely important	Definitely important	Definitely important	Definitely important	Definitely important	Definitely important	Definitely important	Definitely important	Definitely important	Definitely important	Definitely important	Definitely important	Definitely important	Definitely important	SWIETOKRZYSKIE	secondary	Selected	Selected	Not selected	I do not live with my parents/guardians (I run my own household)	in a large city (between 100,000 and 199,900 inhabitants)	I do not work	#NULL!
Rather important	Rather important	Definitely important	Rather important	Rather important	Rather important	Rather important	Rather important	No opinion	Rather important	Rather important	Definitely important	Rather important	Rather important	Rather important	No opinion	Rather important	Rather important	Rather important	LODZKIE	secondary	Selected	Not selected	Not selected	I still live in the family home	in a very large city (200,000 or more inhabitants)	I do not work	#NULL!
Definitely important	Rather important	Rather important	Rather important	Definitely important	Definitely important	Rather important	Definitely important	Definitely important	Definitely important	Definitely important	Definitely important	Definitely important	Rather important	Rather important	Rather important	Definitely important	Rather important	Definitely important	POMERANIAN	secondary	Selected	Not selected	Not selected	I still live in the family home	in a very large city (200,000 or more inhabitants)	I work under an employment contract on a full-time basis	16
Rather important	Rather unimportant	No opinion	Rather important	Rather important	Definitely unimportant	Rather important	No opinion	No opinion	Rather important	Rather important	Definitely important	Rather important	Definitely important	Rather important	Rather important	Definitely important	Rather important	Rather important	MASOVIAN	secondary	Not selected	Not selected	Selected	I do not live with my parents/guardians (I run my own household)	in a very large city (200,000 or more inhabitants)	I work under a mandate contract or a contract for specific work	19
Definitely important	Rather important	Rather unimportant	Rather important	Rather unimportant	Rather important	Rather important	No opinion	No opinion	No opinion	Rather important	Definitely important	Rather important	Rather important	Definitely important	Definitely important	Rather important	Rather unimportant	Rather important	SILESIAN	secondary	Selected	Not selected	Not selected	I still live in the family home	in a rural area	I work under a mandate contract or a contract for specific work	18
Rather important	Definitely important	Definitely important	Rather important	Definitely important	Rather important	Rather unimportant	Rather important	Rather unimportant	Definitely important	Definitely important	Definitely important	Definitely important	Definitely important	Definitely important	Rather important	Definitely important	Rather unimportant	Rather important	OPOLE	basic trade school	Selected	Not selected	Not selected	I still live in the family home	in a medium-sized city (from 20,000 to 99,900 inhabitants)	I work under an employment contract on a full-time basis	18
Rather important	Definitely important	Rather unimportant	Rather important	Rather important	Rather important	Rather important	Rather important	No opinion	Rather unimportant	Rather important	Rather important	Rather important	Rather important	Rather important	Rather important	Rather important	Rather important	No opinion	LUBLIN	upper secondary vocational	Not selected	Not selected	Selected	I still live in the family home	in a rural area	I work under an employment contract on a full-time basis	18
Rather important	Definitely important	Definitely important	Rather important	Definitely important	Rather important	Rather important	Definitely important	Definitely important	Rather important	Rather important	Definitely important	Definitely important	Definitely important	Rather important	Rather important	Rather important	Rather important	Rather important	POMERANIAN	higher education (bachelor's)	Selected	Not selected	Not selected	I still live in the family home	in a rural area	I work under an employment contract on a full-time basis	17
Rather important	Rather important	Definitely important	No opinion	No opinion	Definitely important	No opinion	Definitely important	Rather important	Rather important	Definitely important	Definitely important	Definitely important	Definitely important	Rather important	Rather important	Definitely important	Rather important	Rather important	MASOVIAN	higher education (bachelor's)	Selected	Not selected	Not selected	I do not live with my parents/guardians (I run my own household)	in a very large city (200,000 or more inhabitants)	I work under an employment contract on a part-time basis	21
Rather important	Rather important	Definitely important	Definitely important	Rather important	Definitely important	No opinion	Definitely important	Rather unimportant	Definitely important	Definitely important	Definitely important	No opinion	Definitely important	No opinion	Definitely important	Definitely important	No opinion	Definitely important	LESSER POLAND	upper secondary vocational	Selected	Not selected	Not selected	I still live in the family home	in a small town (up to 20,000 inhabitants)	I do not work	16
Rather important	No opinion	Definitely important	Rather important	Rather important	Rather unimportant	Rather unimportant	Rather important	Rather important	No opinion	Rather important	Rather important	Rather important	Rather important	Rather important	Rather important	Definitely important	Rather important	Rather important	SILESIAN	secondary	Not selected	Not selected	Selected	I still live in the family home	in a rural area	I do not work	18
Rather important	No opinion	Rather unimportant	Rather important	No opinion	Rather unimportant	Rather unimportant	Rather important	Rather important	Rather important	Rather important	Definitely important	Rather important	No opinion	No opinion	Rather important	Rather important	Rather unimportant	Rather important	LUBLIN	higher education (bachelor's)	Not selected	Not selected	Selected	I still live in the family home	in a rural area	I do not work	#NULL!
Rather important	Definitely important	Definitely important	Rather important	Rather unimportant	Rather unimportant	Definitely important	Definitely important	Rather important	Definitely important	Definitely important	Definitely important	Definitely important	Definitely important	Definitely important	Definitely important	No opinion	Rather unimportant	Rather important	SILESIAN	secondary	Not selected	Selected	Not selected	I still live in the family home	in a large city (between 100,000 and 199,900 inhabitants)	I work under a mandate contract or a contract for specific work	20
Definitely important	Definitely important	Definitely important	Definitely unimportant	Rather important	Definitely important	Rather important	Definitely important	Definitely important	Rather important	Rather important	Definitely important	Definitely important	Definitely important	No opinion	Definitely important	Definitely important	Definitely important	Rather important	SILESIAN	secondary	Selected	Not selected	Not selected	I still live in the family home	in a very large city (200,000 or more inhabitants)	I do not work	19
Rather important	Definitely important	Rather important	Rather important	Rather important	Definitely important	Rather important	Rather important	Rather important	Rather important	Rather important	Definitely important	Rather important	Rather important	No opinion	No opinion	Rather important	Rather important	Rather important	SUBCARPATHIAN	secondary	Selected	Not selected	Not selected	I still live in the family home	in a small town (up to 20,000 inhabitants)	I do not work	20
Definitely important	Rather important	Rather important	No opinion	Rather important	No opinion	Rather important	Rather important	Rather important	Rather important	Rather important	Rather important	Definitely important	Rather important	Rather important	Definitely important	Definitely important	Rather important	Rather important	LOWER SILESIAN	higher education (bachelor's)	Selected	Not selected	Not selected	I still live in the family home	in a rural area	I work under a mandate contract or a contract for specific work	22
Definitely important	Definitely important	Definitely important	No opinion	Definitely important	Definitely important	Definitely important	Definitely important	Definitely important	Definitely important	Definitely important	Definitely important	Definitely important	Definitely important	Definitely important	Definitely important	Definitely important	Definitely important	Definitely important	LOWER SILESIAN	secondary	Selected	Not selected	Not selected	I do not live with my parents/guardians (I run my own household)	in a very large city (200,000 or more inhabitants)	I work under a mandate contract or a contract for specific work	16
Rather important	Rather important	No opinion	No opinion	No opinion	No opinion	No opinion	Definitely important	Rather important	Definitely important	Definitely important	Definitely important	Definitely important	Rather important	Rather important	Rather important	No opinion	Rather unimportant	No opinion	GREATER POLAND	secondary	Not selected	Not selected	Selected	I do not live with my parents/guardians (I run my own household)	in a very large city (200,000 or more inhabitants)	I work under a mandate contract or a contract for specific work	18
Rather important	Rather important	Rather important	Rather important	Rather important	Rather important	No opinion	Rather important	Definitely important	Rather important	Definitely important	Definitely important	Rather important	Definitely important	Rather important	Rather important	Rather important	Rather important	Rather important	GREATER POLAND	higher education (bachelor's)	Selected	Not selected	Not selected	I still live in the family home	in a medium-sized city (from 20,000 to 99,900 inhabitants)	I work under an employment contract on a full-time basis	16
No opinion	No opinion	Rather important	No opinion	No opinion	No opinion	Rather important	Rather important	Rather important	Rather important	Definitely important	Rather important	Rather important	Rather important	Definitely important	Definitely important	Rather important	No opinion	Rather important	SILESIAN	secondary	Selected	Not selected	Not selected	I still live in the family home	in a very large city (200,000 or more inhabitants)	I work under a mandate contract or a contract for specific work	18
Definitely important	Rather important	Rather important	No opinion	No opinion	Definitely important	Rather important	Rather important	Rather important	Rather important	Rather important	Definitely important	Definitely important	Definitely important	Definitely important	Rather important	Rather important	Rather important	Rather important	POMERANIAN	secondary	Selected	Not selected	Not selected	I still live in the family home	in a medium-sized city (from 20,000 to 99,900 inhabitants)	I do not work	16
Rather important	Definitely important	Definitely important	Definitely important	Definitely important	Definitely important	Rather unimportant	Rather important	No opinion	Definitely important	Definitely important	Rather important	Definitely important	Rather important	Definitely important	Rather important	Rather unimportant	Definitely unimportant	Definitely important	SUBCARPATHIAN	secondary	Not selected	Selected	Not selected	I do not live with my parents/guardians (I run my own household)	in a rural area	I work under an employment contract on a full-time basis	17
Definitely important	Definitely important	Definitely important	Rather important	Definitely important	Rather important	Definitely important	Rather important	Rather important	Definitely important	Definitely important	Definitely important	Definitely important	Definitely important	Definitely important	Rather important	Definitely important	Rather important	Definitely important	SUBCARPATHIAN	upper secondary vocational	Selected	Not selected	Not selected	I still live in the family home	in a rural area	I do not work	16
Definitely important	Definitely important	Definitely important	Definitely unimportant	Definitely important	Definitely important	Definitely important	Definitely important	Definitely important	Definitely important	Definitely important	Definitely important	Definitely important	Definitely important	Definitely important	Definitely important	Definitely important	Definitely important	Definitely important	SWIETOKRZYSKIE	secondary	Not selected	Not selected	Selected	I still live in the family home	in a medium-sized city (from 20,000 to 99,900 inhabitants)	I work under a mandate contract or a contract for specific work	18
Definitely important	Definitely important	Rather important	Rather unimportant	No opinion	Rather unimportant	Rather unimportant	Definitely important	Definitely important	Definitely important	Definitely important	Definitely important	Rather important	Rather unimportant	Definitely important	Definitely important	Definitely important	Rather unimportant	Definitely important	MASOVIAN	secondary	Selected	Not selected	Not selected	I still live in the family home	in a very large city (200,000 or more inhabitants)	I do not work	18
Definitely important	Rather important	No opinion	Rather important	Rather important	Rather important	Rather unimportant	Definitely important	Rather important	Rather important	Definitely important	Rather important	Rather important	Definitely important	Definitely important	No opinion	Rather important	No opinion	Rather important	POMERANIAN	secondary	Selected	Not selected	Not selected	I still live in the family home	in a rural area	I do not work	16
Definitely important	Definitely important	Definitely important	No opinion	No opinion	Definitely important	Rather important	Definitely important	Rather important	Rather important	Definitely important	Definitely important	Definitely important	Definitely important	Definitely important	Definitely important	Definitely important	Rather important	Definitely important	MASOVIAN	secondary	Selected	Not selected	Not selected	I still live in the family home	in a very large city (200,000 or more inhabitants)	I work under an employment contract on a full-time basis	19
Definitely important	Rather important	Rather important	Rather important	Rather important	No opinion	No opinion	Definitely important	Rather important	Rather important	Rather important	Definitely important	Definitely important	Definitely important	Rather important	Rather important	Rather important	No opinion	Definitely important	MASOVIAN	secondary	Selected	Not selected	Not selected	I do not live with my parents/guardians (I run my own household)	in a very large city (200,000 or more inhabitants)	I work under an employment contract on a part-time basis	18
Definitely important	Definitely important	Definitely important	Rather important	Definitely important	Definitely important	Rather important	Definitely important	Definitely important	Rather important	Definitely important	Definitely important	Definitely important	Definitely important	Definitely important	Definitely important	Rather important	Definitely important	Rather important	SILESIAN	secondary	Selected	Not selected	Not selected	I still live in the family home	in a very large city (200,000 or more inhabitants)	I do not work	20
Rather important	Rather important	Definitely important	Rather important	Rather unimportant	Rather unimportant	No opinion	Rather important	Rather unimportant	Rather unimportant	No opinion	Definitely important	Rather important	Definitely important	Rather important	Definitely unimportant	Rather unimportant	Rather important	Rather important	SILESIAN	secondary	Selected	Not selected	Not selected	I still live in the family home	in a rural area	I do not work	#NULL!
Definitely important	Rather important	Definitely important	No opinion	Rather important	No opinion	No opinion	Definitely important	No opinion	Rather important	Definitely important	Definitely important	Definitely important	Definitely important	Rather important	Definitely important	Definitely important	Rather important	Definitely important	LODZKIE	secondary	Not selected	Selected	Not selected	I still live in the family home	in a small town (up to 20,000 inhabitants)	I work under a mandate contract or a contract for specific work	18
Rather important	Rather important	Rather important	Rather important	Rather important	Rather important	Rather unimportant	Rather important	Definitely important	Rather important	Definitely important	Definitely important	Definitely important	Rather important	Rather important	Definitely important	Rather important	Definitely unimportant	Rather unimportant	WEST POMERANIAN	secondary	Selected	Selected	Not selected	I still live in the family home	in a small town (up to 20,000 inhabitants)	I work under a mandate contract or a contract for specific work	18
Definitely important	Rather important	Definitely important	Rather important	Rather important	No opinion	Rather important	Rather important	Rather important	Rather important	Definitely important	Definitely important	Definitely important	Definitely important	Rather important	Definitely important	Definitely important	Rather important	Rather important	KUYAVIAN-POMERANIAN	secondary	Selected	Not selected	Not selected	I still live in the family home	in a rural area	I work under a mandate contract or a contract for specific work	20
Definitely important	Rather important	Definitely important	No opinion	No opinion	Definitely important	Rather unimportant	Definitely important	No opinion	Definitely important	Definitely important	Definitely important	Definitely important	Rather important	Definitely important	Definitely important	Definitely important	Rather unimportant	Definitely important	SUBCARPATHIAN	secondary	Selected	Not selected	Not selected	I still live in the family home	in a rural area	I work under a mandate contract or a contract for specific work	18
Definitely important	Definitely important	Definitely important	Rather important	Rather important	Definitely important	Rather important	Rather important	Definitely important	Definitely important	Definitely important	Definitely important	Definitely important	Rather important	Definitely important	Definitely important	Definitely important	No opinion	Definitely important	GREATER POLAND	secondary	Selected	Not selected	Not selected	I still live in the family home	in a very large city (200,000 or more inhabitants)	I do not work	18
No opinion	Rather important	No opinion	No opinion	No opinion	Rather important	No opinion	No opinion	No opinion	No opinion	No opinion	No opinion	No opinion	No opinion	Rather important	No opinion	No opinion	No opinion	No opinion	GREATER POLAND	secondary	Selected	Not selected	Not selected	I still live in the family home	in a small town (up to 20,000 inhabitants)	I work under a mandate contract or a contract for specific work	18
Definitely important	Definitely important	Rather unimportant	Rather unimportant	Rather unimportant	Rather unimportant	No opinion	Definitely important	No opinion	Definitely important	Definitely important	Definitely important	Rather important	Definitely important	Definitely important	Rather important	Definitely important	No opinion	Rather important	LOWER SILESIAN	secondary	Selected	Selected	Not selected	I do not live with my parents/guardians (I run my own household)	in a very large city (200,000 or more inhabitants)	I work under a mandate contract or a contract for specific work	17
Definitely important	Rather important	Definitely important	Rather important	Definitely important	Rather important	Definitely important	Rather important	Rather important	Rather important	Rather important	Rather important	Rather important	Rather important	Rather important	Rather important	Definitely important	Rather important	Definitely important	WARMIAN-MASURIAN	secondary	Selected	Not selected	Not selected	I do not live with my parents/guardians (I run my own household)	in a very large city (200,000 or more inhabitants)	I work under a mandate contract or a contract for specific work	17
No opinion	Rather important	No opinion	Rather unimportant	No opinion	Rather important	Rather important	Rather important	Rather important	Definitely important	Definitely important	Definitely important	Definitely important	Definitely important	Definitely important	Definitely important	No opinion	No opinion	Rather important	LUBLIN	secondary	Not selected	Selected	Not selected	I still live in the family home	in a rural area	I work informally (off the books)	15
Definitely important	Rather important	Rather unimportant	No opinion	Rather important	Rather important	Rather important	Rather important	Rather important	Rather important	Rather important	Rather important	Rather important	Rather unimportant	Rather important	Rather important	Definitely important	Rather important	Rather unimportant	MASOVIAN	secondary	Selected	Not selected	Not selected	I still live in the family home	in a medium-sized city (from 20,000 to 99,900 inhabitants)	I do not work	#NULL!
Rather unimportant	Definitely important	Definitely unimportant	Rather important	Rather important	Rather important	No opinion	Definitely important	Rather important	No opinion	Definitely important	Definitely important	Definitely important	Rather important	Definitely important	Definitely important	Rather important	Definitely unimportant	Definitely important	SUBCARPATHIAN	higher education (bachelor's)	Not selected	Not selected	Selected	I do not live with my parents/guardians (I run my own household)	in a small town (up to 20,000 inhabitants)	I do not work	16
Definitely important	Definitely important	Definitely important	Rather important	Rather important	Rather important	Rather important	Definitely important	Definitely important	Definitely important	Definitely important	Definitely important	Definitely important	Definitely important	Rather important	Rather important	Rather important	Definitely important	Rather important	GREATER POLAND	upper secondary vocational	Selected	Not selected	Not selected	I still live in the family home	in a medium-sized city (from 20,000 to 99,900 inhabitants)	I do not work	#NULL!
Rather important	Rather important	No opinion	Rather important	Rather important	Definitely important	Rather important	Rather important	Definitely important	Rather important	Rather important	Definitely important	Definitely important	Rather important	Rather important	Rather important	No opinion	Rather important	No opinion	LESSER POLAND	upper secondary vocational	Selected	Not selected	Not selected	I still live in the family home	in a very large city (200,000 or more inhabitants)	I work under a mandate contract or a contract for specific work	15
Rather important	No opinion	Definitely important	No opinion	Rather important	Rather unimportant	No opinion	Rather important	Rather unimportant	Definitely important	Definitely important	Definitely important	Definitely important	Rather important	Rather important	Rather important	Rather important	Rather important	Rather important	LESSER POLAND	secondary	Selected	Not selected	Not selected	I still live in the family home	in a small town (up to 20,000 inhabitants)	I do not work	16
Rather important	Rather important	Definitely important	No opinion	Definitely important	Rather important	Rather important	Definitely important	Definitely important	Definitely important	Definitely important	Definitely important	Rather important	Rather important	Definitely important	Definitely important	Definitely important	Rather important	Rather important	SUBCARPATHIAN	secondary	Selected	Selected	Not selected	I still live in the family home	in a rural area	I do not work	19
Definitely important	Rather important	No opinion	Rather unimportant	Definitely important	No opinion	No opinion	Rather important	Definitely important	No opinion	Definitely important	Definitely important	Definitely important	Rather important	Definitely important	Definitely important	Rather important	No opinion	Rather important	LOWER SILESIAN	primary	Selected	Not selected	Not selected	I still live in the family home	in a medium-sized city (from 20,000 to 99,900 inhabitants)	I do not work	16
Rather important	Rather important	Rather unimportant	No opinion	Rather important	Rather unimportant	No opinion	No opinion	No opinion	Rather important	Definitely important	Definitely important	Rather important	No opinion	Rather important	Rather important	Rather important	No opinion	Rather important	LESSER POLAND	secondary	Selected	Not selected	Not selected	I do not live with my parents/guardians (I run my own household)	in a very large city (200,000 or more inhabitants)	I do not work	18
Rather important	Definitely important	Rather important	No opinion	No opinion	Definitely important	Definitely important	Definitely important	No opinion	Rather important	Definitely important	Definitely important	Definitely important	Definitely important	Definitely important	Definitely important	Definitely important	Rather important	Definitely important	LUBUSZ	higher education (bachelor's)	Selected	Not selected	Not selected	I do not live with my parents/guardians (I run my own household)	in a medium-sized city (from 20,000 to 99,900 inhabitants)	I work under an employment contract on a full-time basis	16
Definitely important	Definitely important	No opinion	No opinion	No opinion	Definitely important	Definitely important	Definitely important	Definitely important	Definitely important	Definitely important	Definitely important	Definitely important	Rather important	Definitely important	Definitely important	Definitely important	Rather important	Rather important	MASOVIAN	lower secondary	Not selected	Selected	Not selected	I still live in the family home	in a very large city (200,000 or more inhabitants)	I work under an employment contract on a full-time basis	18
Rather important	Rather unimportant	Rather unimportant	Rather unimportant	Rather unimportant	Rather important	Rather unimportant	Rather important	Rather important	Definitely important	Rather important	Definitely important	Definitely important	Rather important	Rather important	Rather important	Rather unimportant	Definitely unimportant	Rather important	LODZKIE	secondary	Selected	Not selected	Not selected	I still live in the family home	in a medium-sized city (from 20,000 to 99,900 inhabitants)	I work under an employment contract on a part-time basis	16
Definitely important	Definitely important	No opinion	Rather important	Definitely important	Definitely important	Rather important	Definitely important	Definitely important	Definitely important	Definitely important	Definitely important	Definitely important	Definitely important	Definitely important	Definitely important	Definitely important	Rather important	Definitely important	LESSER POLAND	upper secondary vocational	Not selected	Selected	Not selected	I still live in the family home	in a small town (up to 20,000 inhabitants)	I do not work	13
Rather unimportant	Definitely important	Definitely important	Definitely important	Rather important	Definitely important	Rather unimportant	Definitely important	Rather important	Definitely important	Definitely important	Definitely important	Definitely important	Definitely important	Definitely important	Definitely important	Definitely important	Definitely important	Rather important	LOWER SILESIAN	secondary	Selected	Not selected	Not selected	I do not live with my parents/guardians (I run my own household)	in a very large city (200,000 or more inhabitants)	I work under a mandate contract or a contract for specific work	16
No opinion	Definitely important	Definitely important	Rather important	Rather important	Definitely important	Rather important	Definitely important	Definitely important	Definitely important	Definitely important	Rather important	Rather important	Definitely important	Rather important	Definitely important	Definitely important	Rather important	Definitely important	GREATER POLAND	secondary	Selected	Not selected	Not selected	I do not live with my parents/guardians (I run my own household)	in a very large city (200,000 or more inhabitants)	I work informally (off the books)	15
Rather important	No opinion	Rather unimportant	No opinion	Rather unimportant	Definitely unimportant	Rather unimportant	No opinion	Rather important	Definitely important	Definitely important	Definitely important	Rather important	Rather unimportant	Rather unimportant	Rather important	No opinion	Rather unimportant	Rather important	MASOVIAN	higher education (bachelor's)	Selected	Not selected	Not selected	I still live in the family home	in a rural area	I work under a mandate contract or a contract for specific work	15
Definitely important	Definitely important	Definitely important	Rather important	Definitely important	Definitely important	Definitely important	Definitely important	Definitely important	Definitely important	Definitely important	Definitely important	Definitely important	Definitely important	Definitely important	Definitely important	Definitely important	Definitely important	Definitely important	MASOVIAN	secondary	Not selected	Selected	Not selected	I do not live with my parents/guardians (I run my own household)	in a very large city (200,000 or more inhabitants)	I work under an employment contract on a full-time basis	18
Definitely important	Definitely important	Definitely important	Definitely unimportant	Definitely unimportant	Definitely important	Definitely important	Definitely important	Definitely important	Definitely important	Definitely important	Definitely important	Definitely important	Definitely important	Definitely important	Definitely important	Definitely important	Rather important	Rather important	MASOVIAN	secondary	Not selected	Not selected	Selected	I still live in the family home	in a very large city (200,000 or more inhabitants)	I work under a mandate contract or a contract for specific work	20
Definitely important	Definitely important	Definitely important	Definitely important	Definitely important	Definitely important	Definitely important	Definitely important	Definitely important	Definitely important	Definitely important	Definitely important	Definitely important	Definitely important	Definitely important	Definitely important	Definitely important	Definitely important	Rather important	LESSER POLAND	secondary	Not selected	Not selected	Selected	I do not live with my parents/guardians (I run my own household)	in a very large city (200,000 or more inhabitants)	I work informally (off the books)	16
Definitely important	Definitely important	Definitely important	Definitely important	Rather important	Rather important	Definitely important	Definitely important	Definitely important	Definitely important	Definitely important	Definitely important	Definitely important	Definitely important	Rather important	Rather important	Definitely important	Definitely important	Rather important	MASOVIAN	secondary	Selected	Not selected	Not selected	I do not live with my parents/guardians (I run my own household)	in a very large city (200,000 or more inhabitants)	I work under a mandate contract or a contract for specific work	18
Definitely important	Rather unimportant	Rather important	Rather unimportant	Rather unimportant	Rather important	Rather unimportant	Definitely important	Definitely important	Rather important	Definitely important	Definitely important	Rather important	Rather important	Definitely important	Definitely important	Definitely important	Rather important	Definitely important	KUYAVIAN-POMERANIAN	higher education (bachelor's)	Selected	Selected	Not selected	I do not live with my parents/guardians (I run my own household)	in a large city (between 100,000 and 199,900 inhabitants)	I work under an employment contract on a part-time basis	14
Rather important	Rather important	Rather important	Rather unimportant	No opinion	No opinion	No opinion	Rather important	Rather important	Definitely important	Rather important	Definitely important	Rather unimportant	Rather important	Rather important	Rather important	Rather important	Rather important	Definitely important	LESSER POLAND	secondary	Selected	Not selected	Not selected	I still live in the family home	in a very large city (200,000 or more inhabitants)	I do not work	18
Rather important	No opinion	Rather unimportant	Definitely unimportant	Definitely important	Rather unimportant	Rather unimportant	Rather important	Rather unimportant	Definitely unimportant	Definitely unimportant	Rather unimportant	No opinion	Rather important	Rather important	Rather unimportant	Definitely unimportant	No opinion	Definitely unimportant	KUYAVIAN-POMERANIAN	secondary	Selected	Not selected	Not selected	I still live in the family home	in a rural area	I work under an employment contract on a part-time basis	17
Definitely important	Rather important	Definitely important	Definitely important	Definitely important	Definitely important	Definitely important	Definitely important	Definitely important	Definitely important	Definitely important	Definitely important	Definitely important	Definitely important	Definitely important	Definitely important	Definitely important	Rather important	Definitely important	POMERANIAN	secondary	Selected	Not selected	Not selected	I do not live with my parents/guardians (I run my own household)	in a very large city (200,000 or more inhabitants)	I work under a mandate contract or a contract for specific work	17
Rather important	Rather important	Rather important	Rather unimportant	No opinion	Definitely important	Rather important	Rather important	No opinion	Definitely important	Definitely important	Definitely important	Definitely important	Definitely important	Definitely important	Definitely important	Definitely important	Rather important	Definitely important	WEST POMERANIAN	secondary	Selected	Selected	Not selected	I still live in the family home	in a rural area	I work informally (off the books)	13
Rather important	Definitely important	Rather important	No opinion	No opinion	Definitely important	Definitely unimportant	Definitely important	Rather important	Definitely important	Definitely important	Definitely important	Definitely important	Rather important	Rather important	Definitely important	Definitely important	No opinion	Definitely important	SILESIAN	secondary	Selected	Not selected	Not selected	I still live in the family home	in a large city (between 100,000 and 199,900 inhabitants)	I work under a mandate contract or a contract for specific work	15
No opinion	No opinion	Definitely important	No opinion	No opinion	No opinion	No opinion	Definitely important	No opinion	No opinion	Definitely important	Definitely important	Definitely important	Definitely important	Definitely important	Definitely important	Definitely important	Definitely important	Definitely important	WARMIAN-MASURIAN	secondary	Selected	Selected	Not selected	I still live in the family home	in a medium-sized city (from 20,000 to 99,900 inhabitants)	I work under an employment contract on a full-time basis	19
Definitely important	Definitely important	Rather important	Definitely important	Definitely important	No opinion	Rather important	Rather important	Definitely important	Rather important	Definitely important	Definitely important	Definitely important	Definitely important	Definitely important	Rather important	Rather important	Rather important	Definitely important	MASOVIAN	upper secondary vocational	Selected	Not selected	Not selected	I still live in the family home	in a medium-sized city (from 20,000 to 99,900 inhabitants)	I work under an employment contract on a full-time basis	20
Rather important	Rather important	No opinion	Rather unimportant	No opinion	Rather important	Rather important	Rather important	Rather important	Rather important	Rather important	Definitely important	Rather important	Definitely important	Rather important	Rather important	Rather important	Rather unimportant	Rather important	SUBCARPATHIAN	upper secondary vocational	Selected	Not selected	Not selected	I do not live with my parents/guardians (I run my own household)	in a very large city (200,000 or more inhabitants)	I do not work	19
Rather important	Rather important	Rather important	Rather important	Rather important	Rather important	Rather important	Rather important	Rather important	Rather important	No opinion	Rather important	Rather important	Rather important	No opinion	No opinion	No opinion	No opinion	Rather important	SILESIAN	higher education (bachelor's)	Not selected	Selected	Not selected	I still live in the family home	in a rural area	I work under an employment contract on a full-time basis	21
No opinion	No opinion	No opinion	No opinion	No opinion	No opinion	No opinion	No opinion	No opinion	No opinion	No opinion	No opinion	No opinion	No opinion	No opinion	No opinion	No opinion	No opinion	No opinion	LODZKIE	higher education (bachelor's)	Selected	Not selected	Not selected	I still live in the family home	in a medium-sized city (from 20,000 to 99,900 inhabitants)	I work under an employment contract on a full-time basis	21
Definitely important	Rather important	Rather important	Definitely important	Definitely important	Rather important	Rather important	Rather important	Rather important	Rather important	Definitely important	Definitely important	Definitely important	Rather important	Rather important	Definitely important	Rather important	Rather important	Rather important	OPOLE	secondary	Selected	Not selected	Not selected	I do not live with my parents/guardians (I run my own household)	in a rural area	I work under a mandate contract or a contract for specific work	19
Definitely important	Definitely important	Definitely important	Rather important	Definitely important	Rather important	Rather unimportant	Definitely important	Rather important	Definitely important	Definitely important	Definitely important	Definitely important	Definitely important	Definitely important	Definitely important	Definitely important	Definitely important	Rather important	LESSER POLAND	secondary	Selected	Not selected	Not selected	I still live in the family home	in a very large city (200,000 or more inhabitants)	I do not work	17
Definitely important	Rather important	No opinion	Rather unimportant	Rather unimportant	No opinion	Rather important	Definitely important	Definitely important	Rather important	Definitely important	Definitely important	Definitely important	No opinion	Definitely important	No opinion	Definitely important	Rather important	Definitely important	MASOVIAN	lower secondary	Not selected	Not selected	Selected	I still live in the family home	in a very large city (200,000 or more inhabitants)	I work under a mandate contract or a contract for specific work	18
Definitely important	Rather important	Definitely important	Definitely unimportant	Rather unimportant	Definitely important	No opinion	Rather important	No opinion	Rather important	Rather important	Definitely important	Rather important	Rather important	Rather unimportant	Rather important	Definitely important	Definitely important	Rather unimportant	GREATER POLAND	secondary	Selected	Not selected	Not selected	I do not live with my parents/guardians (I run my own household)	in a medium-sized city (from 20,000 to 99,900 inhabitants)	I work under an employment contract on a part-time basis	17
Definitely important	Rather important	Rather important	Rather unimportant	Rather unimportant	Rather important	Rather important	Definitely important	Definitely important	Rather important	Definitely important	Definitely important	Definitely important	Definitely important	Definitely important	Definitely important	Definitely important	Rather important	Rather important	LOWER SILESIAN	secondary	Selected	Not selected	Not selected	I still live in the family home	in a small town (up to 20,000 inhabitants)	I work under a mandate contract or a contract for specific work	15
Rather important	Definitely important	Rather important	Rather important	No opinion	Rather important	Rather unimportant	Definitely important	Definitely important	Rather important	Definitely important	Definitely important	Definitely important	Rather important	Definitely important	Rather important	Definitely important	Definitely important	Definitely important	WARMIAN-MASURIAN	secondary	Selected	Not selected	Not selected	I still live in the family home	in a very large city (200,000 or more inhabitants)	I do not work	17
Rather important	No opinion	No opinion	No opinion	No opinion	No opinion	Rather important	Rather important	Rather important	Rather important	Definitely important	Definitely important	Rather important	No opinion	Rather important	Rather important	No opinion	No opinion	Rather important	GREATER POLAND	secondary	Selected	Not selected	Not selected	I still live in the family home	in a small town (up to 20,000 inhabitants)	I work under a mandate contract or a contract for specific work	17
Rather important	Definitely important	Rather important	Definitely unimportant	Definitely unimportant	Rather important	Rather unimportant	No opinion	Rather important	No opinion	Definitely important	Definitely important	Definitely important	Rather important	Definitely important	Definitely important	Rather important	No opinion	Definitely important	LUBUSZ	secondary	Not selected	Selected	Not selected	I do not live with my parents/guardians (I run my own household)	in a small town (up to 20,000 inhabitants)	I work under a mandate contract or a contract for specific work	18
Definitely important	Definitely important	Definitely important	Definitely important	Definitely important	Definitely important	Definitely important	Definitely important	Definitely important	Definitely important	Definitely important	Definitely important	Definitely important	Definitely important	Definitely important	Definitely important	Definitely important	Definitely important	Rather important	MASOVIAN	higher education (bachelor's)	Selected	Not selected	Not selected	I do not live with my parents/guardians (I run my own household)	in a very large city (200,000 or more inhabitants)	I work under an employment contract on a part-time basis	17
Rather important	Rather important	Rather important	Rather unimportant	Rather unimportant	Rather important	Rather important	Definitely important	Rather important	Rather important	Definitely important	Definitely important	Definitely important	Rather important	Definitely important	Definitely important	Rather important	No opinion	Rather important	WEST POMERANIAN	secondary	Selected	Selected	Not selected	I still live in the family home	in a very large city (200,000 or more inhabitants)	I do not work	18
Rather important	Definitely important	No opinion	Rather important	Definitely important	Rather important	No opinion	Definitely important	Definitely important	Definitely important	Definitely important	Definitely important	Definitely important	Definitely important	Rather important	Definitely important	Definitely important	Rather important	Rather important	GREATER POLAND	primary	Not selected	Not selected	Selected	I do not live with my parents/guardians (I run my own household)	in a small town (up to 20,000 inhabitants)	I do not work	#NULL!
Definitely important	Definitely important	Rather important	No opinion	No opinion	Definitely important	Rather important	Rather important	Definitely important	Definitely important	Definitely important	Definitely important	Definitely important	Definitely important	Definitely important	Definitely important	Definitely important	Definitely important	Definitely important	WARMIAN-MASURIAN	secondary	Selected	Not selected	Not selected	I still live in the family home	in a large city (between 100,000 and 199,900 inhabitants)	I work under a mandate contract or a contract for specific work	18
Definitely important	No opinion	Rather important	Rather unimportant	Rather unimportant	Rather unimportant	Rather unimportant	Rather important	Rather important	No opinion	Rather important	Rather important	Rather important	Rather important	Rather important	No opinion	Rather important	Definitely unimportant	No opinion	POMERANIAN	secondary	Not selected	Not selected	Selected	I still live in the family home	in a rural area	I work under a mandate contract or a contract for specific work	18
Definitely important	Rather important	No opinion	No opinion	Rather important	Rather important	Rather important	No opinion	No opinion	Rather important	Rather important	Definitely important	Definitely important	Rather important	Rather important	Rather important	No opinion	No opinion	No opinion	POMERANIAN	secondary	Selected	Not selected	Not selected	I do not live with my parents/guardians (I run my own household)	in a small town (up to 20,000 inhabitants)	I do not work	15
Definitely important	Rather important	Definitely important	No opinion	No opinion	Rather important	No opinion	Definitely important	Rather important	Rather important	Rather important	Rather important	Definitely important	Rather unimportant	Definitely important	Definitely important	No opinion	No opinion	Definitely important	LESSER POLAND	higher education (bachelor's)	Selected	Not selected	Not selected	I do not live with my parents/guardians (I run my own household)	in a large city (between 100,000 and 199,900 inhabitants)	I work under an employment contract on a part-time basis	16
Rather important	Rather important	Rather important	Rather unimportant	Definitely important	Rather important	Rather important	Definitely important	Rather important	Definitely unimportant	Definitely important	Rather important	Definitely important	Rather important	Definitely important	Rather important	Definitely important	No opinion	Rather important	LUBUSZ	secondary	Selected	Not selected	Not selected	I do not live with my parents/guardians (I run my own household)	in a very large city (200,000 or more inhabitants)	I work under a mandate contract or a contract for specific work	15
Definitely important	Definitely important	Rather important	No opinion	Definitely important	Definitely important	Definitely important	Definitely important	Definitely important	Definitely important	Definitely important	Definitely important	Definitely important	Definitely important	Definitely important	Rather important	Definitely important	Definitely important	Definitely important	LESSER POLAND	secondary	Selected	Not selected	Not selected	I do not live with my parents/guardians (I run my own household)	in a very large city (200,000 or more inhabitants)	I do not work	19
Rather important	Definitely important	Rather important	Rather unimportant	Rather unimportant	Rather important	Definitely important	Rather important	Definitely important	Definitely important	Definitely important	Definitely important	Definitely important	Rather important	Definitely important	Definitely important	Definitely important	Definitely important	Rather important	POMERANIAN	secondary	Selected	Not selected	Not selected	I still live in the family home	in a medium-sized city (from 20,000 to 99,900 inhabitants)	I work under a mandate contract or a contract for specific work	16
Rather important	Rather important	Rather unimportant	No opinion	No opinion	No opinion	No opinion	No opinion	No opinion	Rather important	Rather important	Rather important	No opinion	No opinion	No opinion	No opinion	No opinion	No opinion	No opinion	SUBCARPATHIAN	secondary	Selected	Not selected	Not selected	I still live in the family home	in a rural area	I do not work	#NULL!
Rather important	Rather important	Rather important	No opinion	No opinion	Rather important	Rather important	Rather important	No opinion	No opinion	Rather important	Rather important	Rather important	No opinion	Rather important	Rather important	Rather important	Rather unimportant	Rather important	SILESIAN	secondary	Selected	Not selected	Not selected	I still live in the family home	in a medium-sized city (from 20,000 to 99,900 inhabitants)	I work under an employment contract on a part-time basis	15
Definitely important	Definitely important	Rather important	Definitely important	Rather important	Definitely important	No opinion	Definitely important	Rather important	Definitely important	Definitely important	Definitely important	Definitely important	Definitely important	Rather important	Definitely important	Definitely important	Rather important	No opinion	SILESIAN	secondary	Selected	Not selected	Not selected	I still live in the family home	in a large city (between 100,000 and 199,900 inhabitants)	I do not work	18
Rather important	Definitely important	Rather important	Rather unimportant	Rather important	Definitely important	Rather important	No opinion	Definitely important	No opinion	Rather important	Definitely important	Rather important	Definitely important	Definitely important	No opinion	Rather important	No opinion	Rather important	LESSER POLAND	secondary	Selected	Not selected	Not selected	I still live in the family home	in a medium-sized city (from 20,000 to 99,900 inhabitants)	I work informally (off the books)	19
Definitely important	Definitely important	Definitely important	Rather important	Rather important	Definitely important	Definitely important	Definitely important	Definitely important	Definitely important	Definitely important	Definitely important	Definitely important	Rather important	Definitely important	Definitely important	Definitely important	Definitely important	Rather unimportant	LOWER SILESIAN	upper secondary vocational	Not selected	Selected	Not selected	I still live in the family home	in a rural area	I work under an employment contract on a full-time basis	20
Rather unimportant	Rather important	Rather unimportant	Rather unimportant	Rather unimportant	Rather unimportant	Rather unimportant	Rather unimportant	Rather important	No opinion	Rather important	Rather important	Rather important	No opinion	Rather unimportant	No opinion	Rather important	Rather unimportant	Rather important	SILESIAN	basic trade school	Selected	Selected	Not selected	I still live in the family home	in a rural area	I work informally (off the books)	14
Rather important	No opinion	Rather important	Definitely unimportant	Definitely unimportant	Rather unimportant	No opinion	Rather important	Rather unimportant	Rather important	Rather important	Rather important	No opinion	No opinion	Rather important	Rather important	Rather important	Rather important	No opinion	KUYAVIAN-POMERANIAN	secondary	Selected	Not selected	Not selected	I do not live with my parents/guardians (I run my own household)	in a very large city (200,000 or more inhabitants)	I do not work	#NULL!
Rather important	Rather important	No opinion	Definitely important	No opinion	Rather important	No opinion	No opinion	Rather important	No opinion	No opinion	Definitely important	Rather important	Rather important	Definitely important	No opinion	No opinion	No opinion	No opinion	SILESIAN	secondary	Not selected	Not selected	Selected	I still live in the family home	in a rural area	I do not work	#NULL!
Definitely important	Rather important	Rather unimportant	Definitely unimportant	Rather unimportant	No opinion	Rather unimportant	Rather important	Rather important	Definitely important	Definitely important	Definitely important	Definitely important	Definitely important	Definitely important	Definitely important	Definitely important	Rather important	Rather important	GREATER POLAND	higher education (bachelor's)	Selected	Not selected	Not selected	I do not live with my parents/guardians (I run my own household)	in a very large city (200,000 or more inhabitants)	I do not work	16
Rather important	Definitely important	Definitely important	Definitely important	Definitely important	Rather important	Rather important	Rather important	Rather important	Rather important	Rather important	Definitely important	Definitely important	Definitely important	Definitely important	Definitely important	Definitely important	Rather important	Definitely important	MASOVIAN	secondary	Selected	Not selected	Not selected	I still live in the family home	in a rural area	I do not work	17
Definitely important	Definitely important	Definitely important	Rather important	Definitely important	Rather important	Definitely important	Definitely important	Definitely important	Rather important	Definitely important	Rather important	Definitely important	Definitely important	Rather important	Definitely important	Rather important	No opinion	Rather important	SWIETOKRZYSKIE	secondary	Not selected	Selected	Not selected	I still live in the family home	in a rural area	I do not work	18
Rather important	Rather important	Definitely important	Definitely important	Definitely important	No opinion	Rather unimportant	Definitely important	Definitely important	Rather important	Definitely important	Definitely important	Rather important	Rather important	Rather important	Definitely important	Definitely important	Definitely unimportant	Rather important	SUBCARPATHIAN	secondary	Not selected	Not selected	Selected	I still live in the family home	in a rural area	I do not work	16
Definitely important	Rather important	No opinion	Rather important	No opinion	No opinion	Rather unimportant	Rather important	No opinion	Definitely important	Definitely important	Definitely important	Rather important	Rather important	Rather important	Rather important	Definitely important	Rather important	Rather important	MASOVIAN	secondary	Selected	Not selected	Not selected	I still live in the family home	in a small town (up to 20,000 inhabitants)	I do not work	#NULL!
Definitely important	Rather important	Definitely important	No opinion	Rather unimportant	Rather important	Rather unimportant	Definitely important	Rather important	Rather important	Definitely important	Definitely important	Definitely important	Definitely important	Rather important	Definitely important	Definitely important	Definitely important	Definitely important	LOWER SILESIAN	secondary	Selected	Not selected	Not selected	I do not live with my parents/guardians (I run my own household)	in a very large city (200,000 or more inhabitants)	I work under a mandate contract or a contract for specific work	18
Rather important	Rather unimportant	Definitely important	Rather important	Definitely important	Definitely important	Definitely important	Rather important	Rather important	Definitely important	Definitely important	Definitely important	Definitely important	Definitely important	Rather important	Definitely important	Definitely important	Rather unimportant	Definitely important	SILESIAN	secondary	Not selected	Selected	Not selected	I do not live with my parents/guardians (I run my own household)	in a medium-sized city (from 20,000 to 99,900 inhabitants)	I work informally (off the books)	16
Rather important	Rather important	Definitely important	Rather unimportant	Rather important	Rather important	Rather unimportant	Definitely important	Rather unimportant	Rather unimportant	Definitely important	Definitely important	Definitely important	Rather important	Definitely important	Definitely important	Definitely important	Rather important	Definitely important	LODZKIE	secondary	Selected	Not selected	Not selected	I do not live with my parents/guardians (I run my own household)	in a very large city (200,000 or more inhabitants)	I work under an employment contract on a full-time basis	19
Rather important	No opinion	No opinion	No opinion	No opinion	Rather important	No opinion	Rather important	Rather important	Definitely important	Definitely important	Rather important	Rather important	Rather important	Rather important	Definitely important	Definitely important	No opinion	Definitely important	MASOVIAN	upper secondary vocational	Selected	Not selected	Not selected	I still live in the family home	in a rural area	I do not work	16
Rather important	Rather important	No opinion	Rather important	Rather important	Rather important	No opinion	No opinion	No opinion	Definitely important	Definitely important	Rather important	Definitely important	Rather important	Rather important	Rather important	No opinion	No opinion	Definitely important	SWIETOKRZYSKIE	basic vocational	Not selected	Not selected	Selected	I still live in the family home	in a rural area	I do not work	#NULL!
Rather important	No opinion	Rather important	Rather unimportant	Rather important	Definitely important	Rather important	Rather important	Rather important	Rather important	Definitely important	Definitely important	Definitely important	Rather important	Definitely important	Definitely important	Rather important	Rather unimportant	Definitely important	GREATER POLAND	secondary	Selected	Not selected	Not selected	I still live in the family home	in a rural area	I do not work	#NULL!
Definitely unimportant	Rather important	No opinion	No opinion	No opinion	No opinion	No opinion	No opinion	No opinion	No opinion	Definitely important	Definitely important	Definitely important	No opinion	Rather important	No opinion	No opinion	Definitely unimportant	No opinion	MASOVIAN	secondary	Not selected	Not selected	Selected	I still live in the family home	in a medium-sized city (from 20,000 to 99,900 inhabitants)	I work under an employment contract on a full-time basis	20
No opinion	Rather important	Definitely important	Rather important	Definitely important	Definitely important	Definitely important	Definitely important	Definitely important	Definitely important	Definitely important	Definitely important	Definitely important	Definitely important	Definitely important	Definitely important	No opinion	Definitely important	Definitely important	WEST POMERANIAN	secondary	Selected	Not selected	Not selected	I still live in the family home	in a large city (between 100,000 and 199,900 inhabitants)	I do not work	17
Definitely important	Rather important	Rather unimportant	Rather unimportant	Rather important	Definitely important	Definitely unimportant	Rather important	Rather important	Rather important	Definitely important	Rather important	Definitely important	Definitely important	Rather important	Rather important	Rather important	Rather important	Rather important	SILESIAN	secondary	Selected	Not selected	Not selected	I do not live with my parents/guardians (I run my own household)	in a large city (between 100,000 and 199,900 inhabitants)	I work under an employment contract on a part-time basis	18
Definitely important	Rather important	Definitely important	Definitely important	Definitely important	Rather important	Definitely important	Definitely important	Definitely important	Definitely important	Definitely important	Definitely important	Definitely important	Definitely important	Rather important	Definitely important	Definitely important	Rather important	Definitely important	LODZKIE	secondary	Selected	Not selected	Not selected	I still live in the family home	in a very large city (200,000 or more inhabitants)	I work under a mandate contract or a contract for specific work	18
No opinion	Rather important	Rather important	No opinion	No opinion	No opinion	No opinion	No opinion	No opinion	Rather important	No opinion	Rather important	Rather important	No opinion	No opinion	Rather important	No opinion	Rather important	Rather important	LODZKIE	secondary	Selected	Selected	Not selected	I do not live with my parents/guardians (I run my own household)	in a very large city (200,000 or more inhabitants)	I do not work	#NULL!
Rather important	Rather important	No opinion	No opinion	No opinion	No opinion	Rather important	Rather important	No opinion	Definitely important	Rather important	Rather important	Rather important	Rather important	No opinion	No opinion	No opinion	No opinion	No opinion	PODLASKIE	secondary	Selected	Not selected	Not selected	I still live in the family home	in a very large city (200,000 or more inhabitants)	I do not work	19
Definitely important	Rather important	Definitely unimportant	Rather unimportant	No opinion	No opinion	Rather unimportant	No opinion	Rather important	Rather important	Definitely important	Rather important	Rather important	No opinion	Rather important	Definitely important	Rather important	Rather unimportant	Rather important	GREATER POLAND	secondary	Selected	Not selected	Not selected	I still live in the family home	in a small town (up to 20,000 inhabitants)	I work under a mandate contract or a contract for specific work	16
Definitely important	Definitely important	Definitely important	Definitely important	Rather important	Rather important	Rather important	Definitely important	Rather important	Rather important	Rather important	Definitely important	Definitely important	Definitely important	Definitely important	Definitely important	Rather unimportant	No opinion	Definitely important	MASOVIAN	secondary	Selected	Not selected	Not selected	I still live in the family home	in a very large city (200,000 or more inhabitants)	I do not work	20
Definitely important	No opinion	Rather important	No opinion	Definitely important	Definitely important	Rather unimportant	Definitely important	No opinion	No opinion	Definitely important	Rather important	Rather important	Rather important	Rather important	Rather important	No opinion	Rather unimportant	Definitely important	SILESIAN	secondary	Not selected	Not selected	Selected	I still live in the family home	in a medium-sized city (from 20,000 to 99,900 inhabitants)	I work under a mandate contract or a contract for specific work	17
Rather important	Rather important	Rather important	Rather unimportant	Rather unimportant	Rather important	Rather unimportant	Rather important	Definitely important	Definitely important	Definitely important	Definitely important	Definitely important	Rather important	Rather important	Definitely important	Rather important	Rather unimportant	Rather important	POMERANIAN	secondary	Selected	Selected	Not selected	I do not live with my parents/guardians (I run my own household)	in a very large city (200,000 or more inhabitants)	I work under a mandate contract or a contract for specific work	14
Rather important	Definitely important	Rather important	No opinion	No opinion	Definitely important	Definitely important	Rather important	Definitely important	Definitely important	Rather important	Definitely important	Definitely important	Definitely important	Rather important	Rather important	Definitely important	No opinion	Rather important	LESSER POLAND	higher education (bachelor's)	Selected	Not selected	Not selected	I do not live with my parents/guardians (I run my own household)	in a very large city (200,000 or more inhabitants)	I work under an employment contract on a part-time basis	17
Rather important	Rather important	Rather important	Rather important	Rather important	Rather unimportant	Rather unimportant	Rather important	Definitely important	Rather important	Rather important	Definitely important	Definitely important	Rather important	Rather important	Rather important	Rather important	Definitely important	Rather important	SILESIAN	secondary	Selected	Selected	Not selected	I do not live with my parents/guardians (I run my own household)	in a large city (between 100,000 and 199,900 inhabitants)	I work under an employment contract on a full-time basis	18
Definitely important	Rather important	Rather important	Definitely unimportant	Rather important	Rather unimportant	Rather unimportant	Rather important	Rather unimportant	Definitely important	Definitely important	Definitely important	Definitely important	Rather important	Definitely important	Definitely important	Rather important	Rather important	Definitely important	SUBCARPATHIAN	secondary	Not selected	Not selected	Selected	I still live in the family home	in a rural area	I do not work	16
Definitely important	Rather important	No opinion	No opinion	Definitely unimportant	No opinion	Rather important	Rather important	Definitely important	Rather important	Definitely important	Definitely important	Rather important	No opinion	Rather important	Definitely important	Definitely important	No opinion	Rather important	LUBLIN	secondary	Not selected	Selected	Not selected	I still live in the family home	in a large city (between 100,000 and 199,900 inhabitants)	I do not work	16
Definitely important	Definitely important	Definitely important	Rather important	Definitely important	Definitely important	Rather important	Definitely important	Definitely important	Definitely important	Definitely important	Definitely important	Definitely important	Definitely important	Definitely important	Definitely important	Definitely important	Definitely important	Definitely important	MASOVIAN	secondary	Selected	Not selected	Not selected	I still live in the family home	in a very large city (200,000 or more inhabitants)	I work under an employment contract on a full-time basis	20
Rather important	Definitely important	Definitely important	Rather important	Definitely important	Rather unimportant	Definitely unimportant	Definitely important	Rather important	Rather important	Definitely important	Definitely important	Definitely important	Definitely important	Definitely important	Rather important	Rather important	Definitely important	Rather important	SUBCARPATHIAN	secondary	Not selected	Selected	Not selected	I still live in the family home	in a rural area	I do not work	#NULL!
Definitely important	Definitely important	Definitely important	No opinion	Rather important	Rather important	Rather important	Definitely important	Definitely important	Definitely important	Definitely important	Definitely important	Definitely important	Definitely important	Rather important	Definitely important	Definitely important	Definitely important	No opinion	MASOVIAN	basic trade school	Selected	Not selected	Not selected	I still live in the family home	in a rural area	I work, but I do not know / I am not sure under which type of contract	17
Definitely important	Rather important	Rather important	No opinion	Rather important	Definitely important	Definitely important	Definitely important	Definitely important	Definitely important	Definitely important	Definitely important	Definitely important	Rather important	Definitely important	Definitely important	Definitely important	Definitely important	Rather important	LESSER POLAND	secondary	Selected	Not selected	Not selected	I do not live with my parents/guardians (I run my own household)	in a very large city (200,000 or more inhabitants)	I do not work	18
Rather important	Rather important	Rather important	Rather unimportant	Rather unimportant	Rather unimportant	Rather unimportant	Rather important	Rather important	Rather important	Definitely important	Rather important	Rather important	No opinion	Rather important	Rather important	Rather important	Rather unimportant	Rather important	OPOLE	secondary	Selected	Not selected	Not selected	I do not live with my parents/guardians (I run my own household)	in a large city (between 100,000 and 199,900 inhabitants)	I do not work	17
Rather important	Definitely important	No opinion	Rather important	Rather important	Rather important	Rather important	Definitely important	Definitely important	Rather important	Definitely important	Definitely important	Definitely important	Rather important	Rather important	Definitely important	Definitely important	Rather important	Rather important	MASOVIAN	secondary	Not selected	Not selected	Selected	I still live in the family home	in a rural area	I do not work	18
Definitely important	Definitely important	Definitely important	No opinion	No opinion	Rather important	No opinion	Definitely important	Rather important	Definitely important	Definitely important	Definitely important	Definitely important	Definitely important	Rather important	Definitely important	Definitely important	Rather important	Rather important	LESSER POLAND	secondary	Selected	Not selected	Not selected	I still live in the family home	in a small town (up to 20,000 inhabitants)	I do not work	#NULL!
Definitely important	Rather important	Definitely important	No opinion	Definitely important	Definitely important	Definitely important	Definitely important	Definitely important	Definitely important	Definitely important	Definitely important	Definitely important	Rather important	Definitely important	Definitely important	Definitely important	Definitely important	Definitely important	PODLASKIE	secondary	Selected	Selected	Not selected	I still live in the family home	in a very large city (200,000 or more inhabitants)	I work, but I do not know / I am not sure under which type of contract	14
Definitely important	Rather important	Definitely important	Rather important	Definitely important	Rather important	No opinion	Rather important	Definitely important	Definitely unimportant	Definitely important	Definitely important	Definitely important	Definitely important	Rather unimportant	Rather important	No opinion	Rather important	Rather important	SWIETOKRZYSKIE	higher education (bachelor's)	Not selected	Selected	Not selected	I do not live with my parents/guardians (I run my own household)	in a large city (between 100,000 and 199,900 inhabitants)	I work under a mandate contract or a contract for specific work	18
Rather important	Rather important	Definitely important	Rather unimportant	Definitely unimportant	Rather unimportant	Definitely unimportant	Rather unimportant	Rather important	Definitely unimportant	Rather important	Definitely important	Definitely important	Definitely important	Definitely important	Rather important	Rather unimportant	Rather important	Definitely important	LOWER SILESIAN	secondary	Selected	Not selected	Not selected	I still live in the family home	in a very large city (200,000 or more inhabitants)	I work under a mandate contract or a contract for specific work	17
Rather important	No opinion	No opinion	No opinion	Rather unimportant	Rather unimportant	No opinion	Rather unimportant	Rather important	No opinion	No opinion	Rather important	No opinion	Rather important	Rather important	No opinion	Rather important	Rather important	Rather important	LESSER POLAND	secondary	Selected	Selected	Not selected	I still live in the family home	in a rural area	I work informally (off the books)	13
Definitely important	Rather important	Rather unimportant	No opinion	Rather unimportant	Rather important	No opinion	No opinion	Rather important	Rather important	Definitely important	Definitely important	Rather important	Definitely unimportant	Definitely important	Definitely important	Rather important	Rather important	Definitely important	LUBLIN	secondary	Not selected	Not selected	Selected	I still live in the family home	in a rural area	I work, but I do not know / I am not sure under which type of contract	20
Rather important	No opinion	No opinion	Rather important	Rather important	Rather unimportant	No opinion	Rather important	Rather important	Rather important	Definitely important	Definitely important	Definitely important	Rather important	Definitely important	Definitely important	Definitely important	Rather unimportant	Rather important	LOWER SILESIAN	secondary	Selected	Not selected	Not selected	I still live in the family home	in a very large city (200,000 or more inhabitants)	I do not work	#NULL!
Definitely important	No opinion	Rather important	Definitely important	Definitely important	Rather important	No opinion	Rather important	Definitely important	Rather important	Definitely important	Definitely important	Definitely important	Definitely important	Definitely important	Definitely important	Definitely important	No opinion	Definitely important	POMERANIAN	secondary	Selected	Not selected	Not selected	I still live in the family home	in a rural area	I do not work	#NULL!
Definitely important	Definitely important	Rather important	Rather important	No opinion	Rather important	No opinion	Definitely important	Rather important	Definitely important	Definitely important	Definitely important	Definitely important	Rather important	Rather important	Rather important	Rather important	Rather unimportant	Rather important	SILESIAN	basic vocational	Not selected	Not selected	Selected	I still live in the family home	in a medium-sized city (from 20,000 to 99,900 inhabitants)	I work under an employment contract on a full-time basis	18
Rather important	Definitely important	Rather important	Rather important	Rather important	Rather important	No opinion	Rather important	No opinion	Rather important	Rather important	Definitely important	Definitely important	No opinion	No opinion	Rather important	Rather important	No opinion	No opinion	MASOVIAN	secondary	Selected	Not selected	Not selected	I still live in the family home	in a very large city (200,000 or more inhabitants)	I do not work	19
Definitely important	Rather important	Rather unimportant	Rather unimportant	No opinion	Rather important	No opinion	Definitely important	Rather important	Definitely important	Rather important	Definitely important	Rather important	Rather important	Rather important	Rather important	Rather important	No opinion	No opinion	MASOVIAN	secondary	Not selected	Selected	Not selected	I still live in the family home	in a small town (up to 20,000 inhabitants)	I work under an employment contract on a full-time basis	20
Definitely important	Definitely important	Rather important	Rather unimportant	Definitely important	Rather important	Rather important	Definitely important	Definitely important	Definitely important	Definitely important	Definitely important	Definitely important	Definitely important	Rather important	Rather important	Definitely important	No opinion	No opinion	WEST POMERANIAN	secondary	Selected	Not selected	Not selected	I do not live with my parents/guardians (I run my own household)	in a large city (between 100,000 and 199,900 inhabitants)	I do not work	19
Rather important	Rather important	Definitely unimportant	Rather unimportant	Rather important	Rather unimportant	Definitely unimportant	Definitely unimportant	Definitely unimportant	Rather important	Rather important	Definitely important	Rather important	Rather important	Definitely important	Definitely important	Definitely unimportant	Definitely unimportant	Definitely important	LOWER SILESIAN	secondary	Selected	Not selected	Not selected	I do not live with my parents/guardians (I run my own household)	in a very large city (200,000 or more inhabitants)	I work under a mandate contract or a contract for specific work	16
Rather important	Rather important	Definitely important	Definitely important	Definitely important	Definitely important	Rather unimportant	Rather important	Rather important	Definitely important	Definitely important	Definitely important	Definitely important	No opinion	Definitely important	Definitely important	Definitely important	No opinion	No opinion	SILESIAN	secondary	Selected	Not selected	Not selected	I still live in the family home	in a rural area	I work under an employment contract on a full-time basis	17
Definitely important	Definitely important	Definitely important	No opinion	No opinion	No opinion	No opinion	Rather important	Rather important	Definitely important	Definitely important	Definitely important	Definitely important	Rather important	Definitely important	Rather important	Rather important	Rather important	Definitely important	PODLASKIE	secondary	Selected	Not selected	Not selected	I still live in the family home	in a medium-sized city (from 20,000 to 99,900 inhabitants)	I do not work	18
Rather important	Rather important	Rather important	Rather unimportant	No opinion	Definitely unimportant	Definitely unimportant	Rather unimportant	Rather important	Rather unimportant	Definitely important	Definitely important	Definitely important	Rather unimportant	Rather important	Definitely important	Definitely important	Definitely important	Definitely important	LOWER SILESIAN	secondary	Not selected	Not selected	Selected	I do not live with my parents/guardians (I run my own household)	in a small town (up to 20,000 inhabitants)	I work under a mandate contract or a contract for specific work	17
No opinion	No opinion	No opinion	Rather important	Rather important	No opinion	Definitely important	Definitely important	Definitely important	Rather unimportant	No opinion	Definitely important	Definitely important	Rather important	No opinion	No opinion	Definitely important	No opinion	Definitely important	GREATER POLAND	secondary	Not selected	Selected	Not selected	I still live in the family home	in a rural area	I work under an employment contract on a part-time basis	18
Rather important	Rather important	Rather important	Rather important	Rather important	Rather important	No opinion	Rather important	Rather unimportant	No opinion	Rather important	Rather important	Rather important	Rather important	Rather important	Rather important	Rather important	Rather unimportant	Rather important	MASOVIAN	secondary	Selected	Not selected	Not selected	I do not live with my parents/guardians (I run my own household)	in a very large city (200,000 or more inhabitants)	I do not work	20
Definitely important	Rather important	Rather unimportant	Rather important	No opinion	No opinion	No opinion	Definitely important	No opinion	Rather important	Rather important	Definitely important	Definitely important	Definitely important	Definitely important	Definitely important	Definitely important	Rather important	Rather important	PODLASKIE	secondary	Selected	Not selected	Not selected	I do not live with my parents/guardians (I run my own household)	in a very large city (200,000 or more inhabitants)	I work under an employment contract on a full-time basis	18
Definitely important	No opinion	Rather important	Definitely unimportant	Rather unimportant	Rather important	Definitely important	Definitely important	Definitely important	Rather important	Definitely important	Definitely important	No opinion	Rather important	Rather important	Rather important	Definitely important	Definitely important	Rather important	MASOVIAN	secondary	Selected	Selected	Not selected	I still live in the family home	in a very large city (200,000 or more inhabitants)	I work under a mandate contract or a contract for specific work	20
No opinion	No opinion	Rather important	No opinion	No opinion	Definitely important	No opinion	Definitely important	No opinion	Rather important	Definitely important	Definitely important	Rather important	Rather important	Definitely important	Definitely important	Definitely important	Rather unimportant	Definitely important	WEST POMERANIAN	basic vocational	Selected	Not selected	Not selected	I do not live with my parents/guardians (I run my own household)	in a very large city (200,000 or more inhabitants)	I work under a mandate contract or a contract for specific work	16
Rather important	Rather important	Rather important	No opinion	No opinion	Rather important	Rather important	Definitely important	Rather important	Definitely important	Definitely important	Definitely important	Rather important	Rather important	Definitely important	Definitely important	Definitely important	Rather important	Rather important	WARMIAN-MASURIAN	upper secondary vocational	Selected	Not selected	Not selected	I still live in the family home	in a very large city (200,000 or more inhabitants)	I work under a mandate contract or a contract for specific work	18
Definitely important	Definitely important	Definitely important	Rather important	Definitely important	Definitely important	Definitely important	Definitely important	Definitely important	Definitely important	Definitely important	Rather important	Rather important	Rather important	Rather important	Definitely important	Definitely important	Definitely important	Definitely important	SILESIAN	secondary	Selected	Selected	Not selected	I still live in the family home	in a large city (between 100,000 and 199,900 inhabitants)	I do not work	17
Rather important	Rather important	Rather important	Rather important	Rather important	Rather important	Rather important	Rather important	Rather important	Rather important	Rather important	Definitely important	Rather important	Rather important	Definitely important	Rather important	Rather important	Rather important	Rather important	SWIETOKRZYSKIE	secondary	Selected	Not selected	Not selected	I still live in the family home	in a large city (between 100,000 and 199,900 inhabitants)	I do not work	17
Definitely important	Definitely important	No opinion	Rather unimportant	Rather important	No opinion	No opinion	Definitely important	Rather important	Rather unimportant	Definitely important	Definitely important	Definitely important	Definitely important	Definitely important	Definitely important	Definitely important	Definitely important	Definitely important	PODLASKIE	secondary	Selected	Selected	Not selected	I do not live with my parents/guardians (I run my own household)	in a small town (up to 20,000 inhabitants)	I work under an employment contract on a part-time basis	16
Definitely important	No opinion	Definitely important	Rather important	Rather unimportant	Definitely unimportant	Rather unimportant	Rather important	Rather unimportant	Definitely important	Definitely important	Definitely important	Rather important	No opinion	Definitely important	Rather important	Rather important	Rather unimportant	Definitely important	WARMIAN-MASURIAN	higher education (bachelor's)	Selected	Not selected	Not selected	I do not live with my parents/guardians (I run my own household)	in a large city (between 100,000 and 199,900 inhabitants)	I work under a mandate contract or a contract for specific work	18
No opinion	Definitely important	Rather important	Rather important	Rather important	Rather important	Rather important	Rather important	Rather important	Rather important	Definitely important	Definitely important	Rather important	No opinion	Rather important	Rather important	Definitely important	Definitely unimportant	Rather important	LUBUSZ	secondary	Selected	Not selected	Not selected	I still live in the family home	in a rural area	I work under an employment contract on a part-time basis	16
Rather important	Rather important	Rather important	Rather unimportant	Rather unimportant	Definitely important	Rather important	Definitely important	Rather important	Rather important	Definitely important	Definitely important	Rather important	Rather important	Rather important	Rather important	Definitely important	Rather important	Rather important	LUBLIN	higher education (bachelor's)	Selected	Selected	Not selected	I do not live with my parents/guardians (I run my own household)	in a very large city (200,000 or more inhabitants)	I work under an employment contract on a full-time basis	16
Definitely important	Rather important	No opinion	No opinion	Definitely important	Definitely important	Rather important	Definitely important	Definitely important	Definitely important	Definitely important	Definitely important	Definitely important	Definitely important	Definitely important	Definitely important	Definitely important	Definitely important	Rather important	LUBUSZ	secondary	Selected	Not selected	Not selected	I still live in the family home	in a medium-sized city (from 20,000 to 99,900 inhabitants)	I work informally (off the books)	17
No opinion	No opinion	Rather important	Rather unimportant	Rather unimportant	Rather important	Rather important	Rather unimportant	No opinion	Definitely unimportant	Rather important	Rather important	Rather important	Rather unimportant	Rather important	No opinion	Rather unimportant	No opinion	Rather important	KUYAVIAN-POMERANIAN	secondary	Selected	Not selected	Not selected	I do not live with my parents/guardians (I run my own household)	in a very large city (200,000 or more inhabitants)	I work under a mandate contract or a contract for specific work	16
Definitely important	Rather important	Definitely important	Definitely important	Rather important	Rather important	Definitely important	Definitely important	Rather important	Definitely important	Definitely important	Definitely important	Definitely important	Rather important	Definitely important	Definitely important	Definitely important	Rather important	Definitely important	WEST POMERANIAN	secondary	Not selected	Selected	Not selected	I still live in the family home	in a medium-sized city (from 20,000 to 99,900 inhabitants)	I do not work	#NULL!
Rather important	Definitely important	Definitely important	Rather important	Definitely important	No opinion	Rather important	Definitely important	Definitely important	Definitely important	Definitely important	Definitely important	Definitely important	Rather important	Definitely important	Definitely important	Definitely important	Rather important	Rather important	MASOVIAN	upper secondary vocational	Selected	Not selected	Not selected	I do not live with my parents/guardians (I run my own household)	in a medium-sized city (from 20,000 to 99,900 inhabitants)	I do not work	18
Definitely important	Definitely important	Definitely important	No opinion	No opinion	Definitely important	Rather important	Definitely important	Definitely important	Definitely important	Definitely important	Definitely important	Definitely important	Definitely important	Definitely important	Definitely important	Definitely important	Definitely important	Definitely important	WEST POMERANIAN	secondary	Selected	Not selected	Not selected	I do not live with my parents/guardians (I run my own household)	in a medium-sized city (from 20,000 to 99,900 inhabitants)	I do not work	18
Rather important	Rather important	Rather important	No opinion	Rather important	Rather important	Rather unimportant	Rather important	Definitely important	Rather important	Definitely important	Definitely important	Definitely important	Definitely important	Definitely important	Definitely important	Rather important	Definitely important	Definitely important	MASOVIAN	secondary	Selected	Not selected	Not selected	I still live in the family home	in a very large city (200,000 or more inhabitants)	I do not work	19
Definitely important	Rather important	Definitely unimportant	Definitely unimportant	Rather important	Rather unimportant	Definitely unimportant	Rather unimportant	Rather unimportant	Definitely important	Rather important	Definitely important	Rather important	Rather important	Rather important	Rather important	Definitely unimportant	Rather important	Rather unimportant	MASOVIAN	secondary	Selected	Not selected	Not selected	I still live in the family home	in a very large city (200,000 or more inhabitants)	I do not work	#NULL!
Rather important	Rather important	Rather important	Rather unimportant	Rather unimportant	Rather important	Rather unimportant	Rather important	No opinion	Rather important	Rather important	Definitely important	Definitely important	Rather important	Rather important	Rather important	Rather important	No opinion	Rather important	LODZKIE	secondary	Selected	Not selected	Not selected	I still live in the family home	in a medium-sized city (from 20,000 to 99,900 inhabitants)	I work under a mandate contract or a contract for specific work	15
Definitely important	Definitely important	Definitely important	Rather unimportant	Rather unimportant	Rather important	Rather unimportant	Definitely important	Rather important	Definitely important	Definitely important	Definitely important	Definitely important	Rather important	Rather important	Definitely important	Rather important	Definitely important	Definitely important	LOWER SILESIAN	secondary	Not selected	Selected	Not selected	I do not live with my parents/guardians (I run my own household)	in a small town (up to 20,000 inhabitants)	I work under an employment contract on a full-time basis	18
Definitely important	Definitely important	Definitely important	Rather important	Definitely important	No opinion	Rather important	Definitely important	Definitely important	Definitely important	Definitely important	Definitely important	Definitely important	Definitely important	Definitely important	Definitely important	Definitely important	Rather important	Definitely important	LOWER SILESIAN	basic vocational	Selected	Selected	Not selected	I still live in the family home	in a medium-sized city (from 20,000 to 99,900 inhabitants)	I work informally (off the books)	16
Definitely important	Definitely important	Definitely important	Rather important	Rather important	Rather important	Definitely unimportant	Rather important	Definitely important	Rather important	Definitely important	Definitely important	Definitely important	Definitely important	Definitely important	Definitely important	Rather important	Rather important	Definitely important	GREATER POLAND	higher education (bachelor's)	Selected	Selected	Not selected	I still live in the family home	in a medium-sized city (from 20,000 to 99,900 inhabitants)	I work under a mandate contract or a contract for specific work	16
Rather important	Rather important	Rather important	No opinion	No opinion	Definitely important	Definitely important	Rather important	Rather unimportant	Rather important	Rather important	Definitely important	Definitely important	Definitely important	Definitely important	Definitely important	No opinion	Definitely important	Rather important	LOWER SILESIAN	secondary	Selected	Not selected	Not selected	I do not live with my parents/guardians (I run my own household)	in a large city (between 100,000 and 199,900 inhabitants)	I do not work	19
No opinion	Rather important	No opinion	Rather unimportant	Definitely unimportant	Definitely important	Rather unimportant	Rather important	Definitely important	Definitely important	Rather important	Definitely important	Rather important	Rather important	Definitely important	Definitely important	Definitely important	Definitely important	Definitely important	SILESIAN	secondary	Not selected	Not selected	Selected	I do not live with my parents/guardians (I run my own household)	in a very large city (200,000 or more inhabitants)	I work under a mandate contract or a contract for specific work	15
Definitely important	Definitely important	Definitely important	No opinion	Definitely important	Definitely important	Definitely important	Definitely important	Definitely important	Definitely important	Definitely important	Definitely important	Definitely important	Definitely important	Definitely important	Definitely important	Definitely important	Rather important	Definitely important	SWIETOKRZYSKIE	secondary	Selected	Not selected	Not selected	I still live in the family home	in a medium-sized city (from 20,000 to 99,900 inhabitants)	I work informally (off the books)	16
Definitely important	Rather unimportant	Definitely important	Rather important	Definitely important	Rather important	Rather important	Definitely important	Definitely important	Definitely important	Definitely important	Definitely important	Definitely important	No opinion	Definitely important	Definitely important	Definitely important	Rather unimportant	Definitely important	WARMIAN-MASURIAN	secondary	Selected	Not selected	Not selected	I still live in the family home	in a very large city (200,000 or more inhabitants)	I do not work	18
Rather important	Definitely important	No opinion	Rather important	Rather important	No opinion	No opinion	Definitely important	Definitely important	Definitely important	Definitely important	Definitely important	Rather important	Rather important	Definitely important	Definitely important	Definitely important	Definitely important	Rather important	LOWER SILESIAN	secondary	Selected	Selected	Not selected	I do not live with my parents/guardians (I run my own household)	in a very large city (200,000 or more inhabitants)	I work under a mandate contract or a contract for specific work	18
Definitely important	Definitely important	Definitely important	Rather important	Rather important	Definitely important	Rather important	Definitely important	No opinion	Definitely important	Definitely important	Definitely important	Definitely important	Rather important	Definitely important	Definitely important	Definitely important	No opinion	Definitely important	MASOVIAN	higher education (bachelor's)	Selected	Not selected	Not selected	I do not live with my parents/guardians (I run my own household)	in a medium-sized city (from 20,000 to 99,900 inhabitants)	I work under a mandate contract or a contract for specific work	16
Rather important	Rather important	No opinion	No opinion	No opinion	No opinion	No opinion	Rather important	Rather important	Rather important	Rather important	Rather important	Rather important	No opinion	Rather important	Rather important	No opinion	No opinion	Rather important	GREATER POLAND	secondary	Selected	Not selected	Not selected	I still live in the family home	in a very large city (200,000 or more inhabitants)	I do not work	#NULL!
Rather important	Rather important	Definitely important	No opinion	Definitely important	No opinion	No opinion	Rather important	Rather important	Rather important	Definitely important	Definitely important	Definitely important	Rather unimportant	Rather important	Definitely important	Definitely important	Rather unimportant	Rather important	SILESIAN	secondary	Selected	Not selected	Not selected	I still live in the family home	in a medium-sized city (from 20,000 to 99,900 inhabitants)	I do not work	16
Rather important	Definitely important	Rather important	Rather important	Rather important	Definitely important	Rather important	Definitely important	Rather important	Rather important	Definitely important	Definitely important	Rather important	No opinion	Rather important	Definitely important	Definitely important	No opinion	Definitely important	WEST POMERANIAN	basic vocational	Not selected	Not selected	Selected	I still live in the family home	in a medium-sized city (from 20,000 to 99,900 inhabitants)	I work under an employment contract on a full-time basis	18
Rather important	Definitely important	Rather important	Rather unimportant	Rather important	Definitely important	Definitely important	Rather important	Rather important	Definitely important	Definitely important	Definitely important	Rather important	Rather unimportant	Definitely important	Definitely important	Rather important	Definitely important	Rather important	KUYAVIAN-POMERANIAN	basic trade school	Selected	Selected	Not selected	I still live in the family home	in a very large city (200,000 or more inhabitants)	I work under a mandate contract or a contract for specific work	15
Definitely unimportant	Definitely unimportant	Definitely unimportant	Definitely unimportant	No opinion	No opinion	Definitely important	Rather important	No opinion	Definitely important	Definitely important	Rather important	Rather important	No opinion	Definitely important	Definitely important	Definitely important	No opinion	Definitely important	KUYAVIAN-POMERANIAN	basic vocational	Not selected	Not selected	Selected	I do not live with my parents/guardians (I run my own household)	in a medium-sized city (from 20,000 to 99,900 inhabitants)	I work under an employment contract on a full-time basis	18
Rather important	Rather important	Definitely important	No opinion	Definitely important	Rather important	Rather important	Definitely important	Rather important	Rather important	Definitely important	Rather important	Definitely important	Definitely important	Rather important	No opinion	Definitely important	Definitely important	Rather important	GREATER POLAND	secondary	Not selected	Not selected	Selected	I still live in the family home	in a small town (up to 20,000 inhabitants)	I work under an employment contract on a full-time basis	19
Rather important	Rather important	Definitely important	Definitely important	Rather important	Rather important	No opinion	Rather important	Rather important	Definitely important	Definitely important	Rather important	Rather important	Definitely important	Rather important	Definitely important	No opinion	Definitely important	Definitely important	SWIETOKRZYSKIE	secondary	Selected	Not selected	Not selected	I do not live with my parents/guardians (I run my own household)	in a large city (between 100,000 and 199,900 inhabitants)	I work under a mandate contract or a contract for specific work	18
Rather important	Definitely important	Rather important	No opinion	No opinion	Rather unimportant	Rather unimportant	Rather important	Rather unimportant	Rather important	Definitely important	Definitely important	Definitely important	Rather unimportant	Rather important	Rather important	Definitely important	Rather unimportant	Rather important	PODLASKIE	secondary	Selected	Selected	Not selected	I do not live with my parents/guardians (I run my own household)	in a large city (between 100,000 and 199,900 inhabitants)	I work under a mandate contract or a contract for specific work	19
No opinion	Rather important	Definitely important	Rather important	Rather important	Rather important	Rather important	Rather unimportant	Rather unimportant	No opinion	Rather important	Definitely important	Definitely important	Definitely important	Rather important	Definitely important	Rather important	Rather unimportant	Rather important	SUBCARPATHIAN	secondary	Not selected	Not selected	Selected	I still live in the family home	in a medium-sized city (from 20,000 to 99,900 inhabitants)	I work under an employment contract on a part-time basis	18
Definitely important	Definitely important	Definitely important	Definitely unimportant	Definitely unimportant	Definitely important	Definitely important	No opinion	No opinion	Definitely important	Definitely important	Rather important	Definitely important	No opinion	Rather important	Rather important	Definitely important	Definitely important	Definitely important	MASOVIAN	secondary	Selected	Not selected	Not selected	I still live in the family home	in a small town (up to 20,000 inhabitants)	I do not work	#NULL!
Definitely important	Definitely important	Definitely important	No opinion	Rather important	Rather unimportant	Rather unimportant	Definitely important	Rather unimportant	Definitely important	Definitely important	Definitely important	Definitely important	Definitely important	Rather important	Rather important	Rather important	Rather unimportant	Definitely important	LOWER SILESIAN	secondary	Selected	Not selected	Not selected	I do not live with my parents/guardians (I run my own household)	in a large city (between 100,000 and 199,900 inhabitants)	I work under a mandate contract or a contract for specific work	20
Rather important	Definitely important	Definitely important	Rather important	Rather important	Definitely important	No opinion	Definitely important	Rather important	Definitely important	Definitely important	Definitely important	Definitely important	Definitely important	Rather important	Definitely important	Rather important	Rather important	Definitely important	LUBLIN	secondary	Not selected	Selected	Not selected	I still live in the family home	in a rural area	I work under a mandate contract or a contract for specific work	16
No opinion	Definitely important	Definitely important	No opinion	No opinion	No opinion	Definitely important	Definitely important	No opinion	Rather important	Rather important	Rather important	Rather important	Rather important	Rather important	Rather important	Rather important	Definitely important	Rather important	SILESIAN	basic trade school	Not selected	Not selected	Selected	I still live in the family home	in a medium-sized city (from 20,000 to 99,900 inhabitants)	I work under an employment contract on a full-time basis	18
Rather important	Rather important	No opinion	Rather important	Rather important	No opinion	No opinion	Rather important	Definitely important	Definitely important	Definitely important	Definitely important	Definitely important	Rather important	Definitely important	Definitely important	Definitely important	Rather important	Definitely important	LODZKIE	secondary	Selected	Not selected	Not selected	I do not live with my parents/guardians (I run my own household)	in a very large city (200,000 or more inhabitants)	I do not work	18
Rather important	No opinion	Rather unimportant	Rather important	Definitely important	Rather important	Rather unimportant	Definitely important	Definitely important	Definitely important	Definitely important	Definitely important	Rather important	Definitely important	Rather important	Definitely important	Definitely important	Rather important	Rather unimportant	POMERANIAN	secondary	Selected	Not selected	Not selected	I do not live with my parents/guardians (I run my own household)	in a very large city (200,000 or more inhabitants)	I work under a mandate contract or a contract for specific work	19
Definitely important	No opinion	Rather unimportant	Definitely important	Rather important	Definitely important	Rather important	Definitely important	Rather important	Rather important	Definitely important	Definitely important	Definitely important	Definitely important	Definitely important	Definitely important	Definitely important	Rather unimportant	Definitely important	WARMIAN-MASURIAN	secondary	Selected	Not selected	Not selected	I do not live with my parents/guardians (I run my own household)	in a very large city (200,000 or more inhabitants)	I do not work	16
Rather important	Rather important	Definitely important	No opinion	Rather important	Rather important	Rather important	Definitely important	Rather important	Definitely important	Definitely important	Definitely important	Definitely important	Definitely important	Definitely important	Definitely important	Definitely important	No opinion	Rather important	MASOVIAN	secondary	Selected	Not selected	Not selected	I do not live with my parents/guardians (I run my own household)	in a large city (between 100,000 and 199,900 inhabitants)	I work under a mandate contract or a contract for specific work	18
Definitely important	Definitely important	Rather important	Definitely important	Definitely important	Rather unimportant	Definitely important	Definitely important	Rather important	Definitely important	Rather important	Definitely important	Definitely important	Definitely important	Definitely important	Definitely important	Rather important	Definitely important	Definitely important	GREATER POLAND	secondary	Selected	Not selected	Not selected	I still live in the family home	in a rural area	I do not work	16
Rather important	No opinion	No opinion	No opinion	No opinion	Definitely important	Definitely important	Definitely important	Rather important	Rather important	Definitely important	Definitely important	Definitely important	Definitely important	Definitely important	Definitely important	Definitely important	Rather important	Definitely important	KUYAVIAN-POMERANIAN	secondary	Selected	Not selected	Not selected	I do not live with my parents/guardians (I run my own household)	in a very large city (200,000 or more inhabitants)	I work under a mandate contract or a contract for specific work	18
Definitely important	Definitely important	Rather important	Rather important	Rather important	No opinion	No opinion	Rather important	Rather important	Definitely important	Rather important	Definitely important	Rather important	Rather important	Definitely important	Definitely important	No opinion	Rather important	No opinion	WEST POMERANIAN	secondary	Selected	Not selected	Not selected	I do not live with my parents/guardians (I run my own household)	in a very large city (200,000 or more inhabitants)	I do not work	18
Rather important	Rather important	Rather important	Definitely unimportant	Rather important	No opinion	Definitely unimportant	No opinion	Rather important	Definitely important	Definitely important	Definitely important	Definitely important	Rather important	Definitely important	Rather important	Rather important	Rather important	Definitely important	SUBCARPATHIAN	upper secondary vocational	Selected	Not selected	Not selected	I do not live with my parents/guardians (I run my own household)	in a very large city (200,000 or more inhabitants)	I work under a mandate contract or a contract for specific work	15
Rather unimportant	Rather important	Rather unimportant	Rather unimportant	Rather unimportant	Rather important	Rather unimportant	Rather important	Rather unimportant	Rather important	Rather important	Rather important	Rather important	Definitely important	Rather important	Definitely important	No opinion	Rather unimportant	Rather unimportant	LUBLIN	higher education (bachelor's)	Selected	Not selected	Not selected	I do not live with my parents/guardians (I run my own household)	in a medium-sized city (from 20,000 to 99,900 inhabitants)	I work under a mandate contract or a contract for specific work	18
Rather important	Rather important	Definitely important	Rather unimportant	No opinion	Rather unimportant	No opinion	Rather important	No opinion	Rather unimportant	Rather important	Definitely important	Definitely important	Rather important	Definitely important	Rather important	Definitely important	Rather unimportant	Definitely important	LODZKIE	higher education (bachelor's)	Not selected	Selected	Not selected	I do not live with my parents/guardians (I run my own household)	in a large city (between 100,000 and 199,900 inhabitants)	I work under an employment contract on a full-time basis	17
Rather unimportant	Definitely unimportant	Rather unimportant	Definitely unimportant	Definitely unimportant	No opinion	Rather unimportant	Rather unimportant	Rather unimportant	No opinion	Definitely important	Rather unimportant	No opinion	Definitely important	Definitely important	No opinion	No opinion	Definitely unimportant	Rather important	LESSER POLAND	secondary	Not selected	Selected	Not selected	I still live in the family home	in a rural area	I do not work	18
Definitely important	Rather important	No opinion	Rather unimportant	Rather unimportant	Rather unimportant	Rather important	Rather unimportant	No opinion	Rather important	Rather important	Definitely important	Definitely important	Rather unimportant	Definitely important	Rather important	Definitely important	Rather unimportant	Rather important	SILESIAN	secondary	Selected	Not selected	Not selected	I do not live with my parents/guardians (I run my own household)	in a very large city (200,000 or more inhabitants)	I do not work	#NULL!
Definitely important	Rather important	Rather unimportant	No opinion	Rather important	Rather important	Rather important	Rather important	No opinion	Rather important	Definitely important	Definitely important	Definitely important	Definitely important	Rather important	Definitely important	Rather important	No opinion	Rather important	LODZKIE	secondary	Not selected	Selected	Not selected	I do not live with my parents/guardians (I run my own household)	in a very large city (200,000 or more inhabitants)	I work under a mandate contract or a contract for specific work	17
Definitely important	Rather important	Rather important	No opinion	No opinion	Rather important	Rather unimportant	Definitely important	Rather important	Rather important	Definitely important	Definitely important	Definitely important	Rather important	Definitely important	Rather important	Rather important	No opinion	Definitely important	PODLASKIE	secondary	Not selected	Not selected	Selected	I do not live with my parents/guardians (I run my own household)	in a medium-sized city (from 20,000 to 99,900 inhabitants)	I work under an employment contract on a part-time basis	19
Definitely important	Definitely important	Definitely important	No opinion	Definitely important	No opinion	Definitely important	Definitely important	Rather important	Definitely important	Definitely important	Definitely important	Rather important	Definitely important	Definitely important	Definitely important	Definitely important	Rather important	Rather important	LUBLIN	higher education (bachelor's)	Selected	Not selected	Not selected	I do not live with my parents/guardians (I run my own household)	in a very large city (200,000 or more inhabitants)	I work under a mandate contract or a contract for specific work	19
Rather unimportant	Rather unimportant	Definitely important	Rather unimportant	No opinion	No opinion	Rather unimportant	Rather important	Rather unimportant	Definitely important	Definitely important	Definitely important	Rather important	Definitely important	Rather important	Rather important	Rather important	Rather important	Rather important	SUBCARPATHIAN	higher education (bachelor's)	Selected	Not selected	Not selected	I still live in the family home	in a large city (between 100,000 and 199,900 inhabitants)	I work under a mandate contract or a contract for specific work	18
Rather important	No opinion	Rather unimportant	Rather unimportant	Rather unimportant	Rather unimportant	No opinion	Rather important	Rather important	Rather important	Rather important	Definitely important	Rather important	Rather unimportant	Definitely important	Definitely important	Definitely important	Rather important	Definitely important	SILESIAN	secondary	Selected	Selected	Not selected	I still live in the family home	in a medium-sized city (from 20,000 to 99,900 inhabitants)	I work under an employment contract on a full-time basis	20
Rather important	Rather important	Rather important	No opinion	No opinion	Rather important	Rather important	Rather important	Definitely important	Definitely important	Rather important	Rather important	Rather important	Rather important	Definitely important	Definitely important	Definitely important	No opinion	Rather important	SWIETOKRZYSKIE	secondary	Selected	Selected	Not selected	I still live in the family home	in a rural area	I work under a mandate contract or a contract for specific work	11
Definitely important	No opinion	Definitely important	No opinion	Definitely important	Definitely important	No opinion	Rather important	No opinion	Definitely important	Definitely important	Definitely important	Definitely important	Rather important	Definitely important	Rather important	No opinion	Rather important	Rather important	WEST POMERANIAN	upper secondary vocational	Not selected	Selected	Not selected	I still live in the family home	in a rural area	I do not work	16
Definitely important	Definitely important	Definitely important	Rather important	Rather important	Definitely important	Definitely important	Definitely important	Definitely important	Definitely important	Definitely important	Definitely important	Definitely important	Definitely important	Definitely important	Definitely important	Definitely important	Rather important	Definitely important	SUBCARPATHIAN	secondary	Not selected	Selected	Not selected	I do not live with my parents/guardians (I run my own household)	in a rural area	I work under an employment contract on a full-time basis	20
No opinion	Rather important	Definitely important	Rather important	Rather important	Definitely important	No opinion	Definitely important	Rather important	Definitely important	Definitely important	Definitely important	Definitely important	Definitely important	Rather important	Definitely important	No opinion	Rather important	Rather important	LUBLIN	secondary	Selected	Not selected	Not selected	I still live in the family home	in a rural area	I do not work	11
Rather important	Rather important	Rather important	Rather unimportant	Rather unimportant	No opinion	Rather unimportant	Rather important	Rather important	Rather important	Rather important	Definitely important	Definitely important	Rather important	Definitely important	Rather important	Definitely important	Rather important	Rather unimportant	LUBLIN	secondary	Selected	Not selected	Not selected	I do not live with my parents/guardians (I run my own household)	in a large city (between 100,000 and 199,900 inhabitants)	I do not work	16
Rather important	Rather important	Rather important	Rather important	Rather important	Definitely important	Rather important	Rather important	Rather important	Rather important	Definitely important	Definitely important	Definitely important	Definitely important	Definitely important	Rather important	Definitely important	Rather important	Rather important	SWIETOKRZYSKIE	secondary	Selected	Not selected	Not selected	I still live in the family home	in a rural area	I do not work	20
Rather important	Rather important	Rather important	No opinion	No opinion	Rather important	No opinion	Definitely important	Rather important	Definitely important	Rather important	Definitely important	Rather important	No opinion	Rather important	Rather important	Rather important	Rather important	Rather important	MASOVIAN	secondary	Not selected	Not selected	Selected	I still live in the family home	in a medium-sized city (from 20,000 to 99,900 inhabitants)	I work under a mandate contract or a contract for specific work	11
Definitely important	Definitely important	Rather important	Rather important	Rather important	Rather important	No opinion	Definitely important	Rather important	Definitely important	Definitely important	Definitely important	Definitely important	Rather important	Definitely important	Definitely important	Rather important	Rather important	Definitely important	GREATER POLAND	basic trade school	Not selected	Not selected	Selected	I still live in the family home	in a very large city (200,000 or more inhabitants)	I work under an employment contract on a full-time basis	16
Rather important	Rather important	Definitely important	Rather important	Definitely important	Rather important	Rather important	Rather important	Rather important	Rather important	Rather important	Definitely important	Definitely important	Definitely important	Rather important	Rather important	Rather important	Definitely important	Rather important	SILESIAN	higher education (bachelor's)	Selected	Not selected	Not selected	I do not live with my parents/guardians (I run my own household)	in a large city (between 100,000 and 199,900 inhabitants)	I work under an employment contract on a full-time basis	18
Rather important	Rather important	Rather important	Rather unimportant	Rather unimportant	No opinion	Rather unimportant	Definitely important	Definitely important	Rather unimportant	Definitely important	Definitely important	Definitely important	Definitely important	Definitely important	Definitely important	Definitely important	Definitely important	Definitely important	LESSER POLAND	secondary	Not selected	Not selected	Selected	I do not live with my parents/guardians (I run my own household)	in a large city (between 100,000 and 199,900 inhabitants)	I work under an employment contract on a full-time basis	20
Definitely important	Rather important	No opinion	Definitely important	Definitely important	Definitely important	No opinion	Definitely important	Definitely important	Definitely important	Definitely important	Definitely important	Definitely important	Definitely important	Definitely important	Definitely important	Definitely important	No opinion	Rather important	LODZKIE	secondary	Not selected	Selected	Not selected	I still live in the family home	in a rural area	I work under an employment contract on a full-time basis	19
Definitely important	Definitely important	Definitely important	Rather important	No opinion	Definitely important	Rather important	Definitely important	Definitely important	Definitely important	Definitely important	Definitely important	No opinion	Rather important	Definitely important	Definitely important	Definitely important	Rather important	Definitely important	LODZKIE	secondary	Selected	Not selected	Not selected	I do not live with my parents/guardians (I run my own household)	in a very large city (200,000 or more inhabitants)	I work under a mandate contract or a contract for specific work	19
Definitely important	Rather important	Rather important	Rather important	Rather important	Rather important	Rather important	Definitely important	Rather important	Rather important	Rather important	Rather important	Rather important	Rather important	Rather important	Rather important	Rather important	Rather important	Rather important	WEST POMERANIAN	secondary	Not selected	Selected	Not selected	I still live in the family home	in a medium-sized city (from 20,000 to 99,900 inhabitants)	I work under an employment contract on a full-time basis	16
Rather important	Rather important	No opinion	Rather unimportant	Definitely unimportant	Rather important	Rather unimportant	Definitely important	Rather important	Rather important	Definitely important	Definitely important	Definitely important	Definitely important	Rather important	Definitely important	Definitely important	Definitely important	Definitely important	LUBLIN	basic vocational	Selected	Not selected	Not selected	I still live in the family home	in a very large city (200,000 or more inhabitants)	I do not work	19
Definitely important	No opinion	No opinion	No opinion	No opinion	Rather important	No opinion	Rather important	Rather unimportant	Rather important	Rather important	Definitely important	Definitely important	Rather important	No opinion	Rather important	Rather important	No opinion	No opinion	OPOLE	secondary	Selected	Not selected	Not selected	I do not live with my parents/guardians (I run my own household)	in a rural area	I work under an employment contract on a part-time basis	16
Definitely important	Definitely important	Definitely important	No opinion	Rather important	Rather important	Rather important	Definitely important	Definitely important	Definitely important	Definitely important	Definitely important	Definitely important	Rather important	Definitely important	Definitely important	Definitely important	No opinion	Rather important	LUBLIN	secondary	Not selected	Not selected	Selected	I do not live with my parents/guardians (I run my own household)	in a very large city (200,000 or more inhabitants)	I work under an employment contract on a full-time basis	18
Definitely important	Rather unimportant	Rather important	Definitely unimportant	Definitely unimportant	Definitely unimportant	No opinion	Definitely important	Rather important	Definitely important	Rather important	No opinion	Definitely important	Rather unimportant	No opinion	Definitely important	Definitely unimportant	Definitely important	Rather unimportant	WEST POMERANIAN	secondary	Selected	Selected	Not selected	I do not live with my parents/guardians (I run my own household)	in a medium-sized city (from 20,000 to 99,900 inhabitants)	I work, but I do not know / I am not sure under which type of contract	19
Definitely important	No opinion	Definitely important	No opinion	No opinion	No opinion	Rather unimportant	Rather important	Rather important	No opinion	Definitely important	Definitely important	Rather important	Rather important	Definitely important	Definitely important	Definitely important	Definitely important	Definitely important	WARMIAN-MASURIAN	higher education (bachelor's)	Selected	Not selected	Not selected	I still live in the family home	in a very large city (200,000 or more inhabitants)	I work under a mandate contract or a contract for specific work	20
Rather important	Rather important	Rather important	Rather unimportant	No opinion	No opinion	Rather important	Definitely important	Definitely important	No opinion	Definitely important	Definitely important	Definitely important	Definitely important	Definitely important	Definitely important	Definitely important	Rather unimportant	Definitely important	OPOLE	upper secondary vocational	Not selected	Selected	Not selected	I still live in the family home	in a medium-sized city (from 20,000 to 99,900 inhabitants)	I work under an employment contract on a full-time basis	19
Definitely important	Definitely important	Rather unimportant	Rather unimportant	No opinion	Definitely unimportant	No opinion	Definitely important	Rather important	Definitely important	Definitely important	Rather important	Definitely important	Rather important	Rather important	Definitely important	No opinion	Definitely important	Rather important	LESSER POLAND	secondary	Selected	Not selected	Not selected	I still live in the family home	in a very large city (200,000 or more inhabitants)	I work under a mandate contract or a contract for specific work	18
Rather important	No opinion	Rather unimportant	Rather unimportant	Rather unimportant	Rather important	Rather unimportant	No opinion	No opinion	No opinion	Rather important	Rather important	No opinion	Rather important	Rather important	Rather important	No opinion	Rather important	No opinion	SUBCARPATHIAN	secondary	Selected	Not selected	Not selected	I still live in the family home	in a rural area	I work informally (off the books)	16
Rather important	Rather important	Definitely unimportant	No opinion	Rather unimportant	Rather important	Rather unimportant	Definitely important	Definitely important	Rather unimportant	Definitely important	Definitely important	Definitely important	Rather important	Rather important	Definitely important	Definitely important	Rather important	Definitely important	OPOLE	secondary	Selected	Not selected	Not selected	I do not live with my parents/guardians (I run my own household)	in a very large city (200,000 or more inhabitants)	I work under an employment contract on a full-time basis	15
Definitely important	Definitely important	Rather important	Rather important	Rather important	Rather important	Definitely important	Definitely important	Definitely important	Definitely important	Definitely important	Rather important	Rather important	Rather important	Definitely important	Definitely important	Definitely important	Rather important	Rather important	POMERANIAN	secondary	Selected	Not selected	Not selected	I still live in the family home	in a rural area	I do not work	18
Rather important	Rather important	Rather important	Rather important	Definitely important	Definitely important	Rather important	Definitely important	No opinion	Definitely important	No opinion	Rather important	No opinion	No opinion	Rather important	Definitely important	Definitely important	Definitely important	Definitely important	LODZKIE	secondary	Selected	Not selected	Not selected	I do not live with my parents/guardians (I run my own household)	in a medium-sized city (from 20,000 to 99,900 inhabitants)	I work under an employment contract on a full-time basis	18
Definitely important	Definitely important	Definitely important	Rather important	Rather important	Rather important	Rather important	Definitely important	Definitely important	Definitely important	Definitely important	Definitely important	Rather important	Rather important	Rather important	Rather important	Rather important	Definitely important	Rather important	LESSER POLAND	secondary	Selected	Not selected	Not selected	I do not live with my parents/guardians (I run my own household)	in a very large city (200,000 or more inhabitants)	I do not work	19
Rather important	Definitely important	Rather important	Rather important	Definitely important	Rather important	Rather important	Rather important	Rather important	Rather important	Rather important	Rather important	Rather important	Rather important	Definitely important	Rather important	Rather important	Definitely important	Rather important	LESSER POLAND	higher education (bachelor's)	Selected	Selected	Not selected	I still live in the family home	in a very large city (200,000 or more inhabitants)	I work, but I do not know / I am not sure under which type of contract	18
Definitely important	Rather important	Rather important	Rather important	Definitely important	No opinion	No opinion	Rather important	Rather important	Rather important	Definitely important	Definitely important	Definitely important	Rather important	Definitely important	Definitely important	Definitely important	Rather unimportant	Definitely important	WARMIAN-MASURIAN	higher education (bachelor's)	Selected	Not selected	Not selected	I still live in the family home	in a medium-sized city (from 20,000 to 99,900 inhabitants)	I do not work	18
Rather important	Rather important	Definitely important	Rather unimportant	Rather unimportant	No opinion	No opinion	No opinion	Definitely important	Definitely important	Definitely important	Definitely important	Rather important	Rather unimportant	Rather important	Definitely important	Rather important	Rather important	Rather important	PODLASKIE	higher education (bachelor's)	Selected	Selected	Not selected	I do not live with my parents/guardians (I run my own household)	in a small town (up to 20,000 inhabitants)	I work under a mandate contract or a contract for specific work	20
No opinion	Rather important	No opinion	No opinion	Rather unimportant	Rather important	Rather important	Rather important	Rather important	Rather important	Rather important	Definitely important	Rather important	Rather important	No opinion	Rather important	Rather important	No opinion	No opinion	OPOLE	secondary	Selected	Not selected	Not selected	I do not live with my parents/guardians (I run my own household)	in a very large city (200,000 or more inhabitants)	I work under an employment contract on a full-time basis	19
Definitely important	Rather important	Rather important	Rather important	Rather important	Definitely important	Rather important	Rather important	Rather important	Rather important	Definitely important	Definitely important	Definitely important	Rather important	Rather important	Definitely important	Definitely important	Rather important	Rather important	OPOLE	secondary	Selected	Not selected	Not selected	I do not live with my parents/guardians (I run my own household)	in a large city (between 100,000 and 199,900 inhabitants)	I work under a mandate contract or a contract for specific work	22
No opinion	No opinion	Definitely unimportant	Rather important	Definitely important	Rather important	No opinion	No opinion	Rather important	Rather unimportant	Rather important	Definitely important	Definitely unimportant	Rather important	Rather unimportant	No opinion	Rather important	Rather unimportant	Rather important	LUBLIN	secondary	Selected	Not selected	Not selected	I do not live with my parents/guardians (I run my own household)	in a very large city (200,000 or more inhabitants)	I work under a mandate contract or a contract for specific work	16
Rather important	Rather important	No opinion	Rather important	Rather important	No opinion	No opinion	Definitely important	Rather important	Rather important	Definitely important	Rather important	Rather important	No opinion	Rather important	Rather important	Definitely important	Definitely important	No opinion	SILESIAN	primary	Selected	Not selected	Not selected	I still live in the family home	in a very large city (200,000 or more inhabitants)	I do not work	#NULL!
Definitely important	Rather unimportant	Definitely important	Rather unimportant	Rather unimportant	Definitely important	Definitely important	Definitely important	Rather important	Rather important	Definitely important	Definitely important	Definitely important	Rather unimportant	Rather important	Definitely important	Definitely important	Rather important	Rather important	LUBLIN	secondary	Selected	Not selected	Not selected	I still live in the family home	in a rural area	I do not work	18
Definitely important	Definitely important	Rather unimportant	Definitely unimportant	Rather unimportant	Rather important	Definitely unimportant	Rather important	No opinion	Rather unimportant	Definitely important	Definitely important	Rather important	Rather important	Definitely important	Rather important	Rather important	Definitely important	Rather important	SILESIAN	primary	Selected	Selected	Not selected	I still live in the family home	in a large city (between 100,000 and 199,900 inhabitants)	I work informally (off the books)	11
Definitely important	Rather important	Rather important	No opinion	Definitely unimportant	Definitely important	Definitely important	Definitely important	Definitely important	Definitely important	Definitely important	Definitely important	Rather important	Definitely important	Definitely important	Definitely important	Definitely important	Definitely important	Definitely important	LUBUSZ	secondary	Selected	Not selected	Not selected	I still live in the family home	in a very large city (200,000 or more inhabitants)	I work under a mandate contract or a contract for specific work	18
Rather important	Rather important	Rather important	Rather unimportant	No opinion	Rather important	Rather important	Definitely important	Rather important	Rather important	Rather important	Definitely important	Rather important	Definitely important	Rather important	Rather important	Rather important	Definitely important	No opinion	LOWER SILESIAN	secondary	Not selected	Selected	Not selected	I still live in the family home	in a very large city (200,000 or more inhabitants)	I work under a mandate contract or a contract for specific work	15
Rather important	Rather important	Rather important	Rather important	Rather important	Rather important	Rather important	Rather important	Definitely important	Rather important	Definitely important	Rather important	Rather important	Definitely important	Rather important	Definitely important	Rather important	Rather important	Definitely important	POMERANIAN	secondary	Selected	Not selected	Not selected	I do not live with my parents/guardians (I run my own household)	in a large city (between 100,000 and 199,900 inhabitants)	I work under a mandate contract or a contract for specific work	17
Rather important	No opinion	Definitely important	No opinion	No opinion	Definitely important	Definitely important	Definitely important	Rather important	Definitely important	Definitely important	Definitely important	Rather important	No opinion	Definitely important	Rather important	Definitely important	Rather important	Definitely important	SILESIAN	secondary	Selected	Not selected	Not selected	I still live in the family home	in a medium-sized city (from 20,000 to 99,900 inhabitants)	I work under a mandate contract or a contract for specific work	20
Definitely important	Rather important	Rather important	Definitely unimportant	Definitely unimportant	Definitely important	Rather unimportant	Definitely important	Rather unimportant	Definitely important	Definitely important	Definitely important	Rather important	Definitely important	Rather important	Rather important	Definitely important	Rather unimportant	Rather unimportant	LODZKIE	secondary	Selected	Not selected	Not selected	I still live in the family home	in a very large city (200,000 or more inhabitants)	I work under a mandate contract or a contract for specific work	15
Rather important	Rather important	No opinion	Rather unimportant	Rather important	Definitely important	Definitely unimportant	Rather important	Rather important	Rather important	Definitely important	Definitely important	Definitely important	Rather unimportant	Definitely important	Definitely important	Rather important	Rather important	Definitely important	SUBCARPATHIAN	basic vocational	Selected	Not selected	Not selected	I still live in the family home	in a medium-sized city (from 20,000 to 99,900 inhabitants)	I work under a mandate contract or a contract for specific work	14
Definitely important	Definitely important	Rather important	Rather unimportant	Rather unimportant	No opinion	Rather unimportant	Rather important	Rather important	Rather important	Definitely important	Definitely important	Definitely important	Definitely important	Definitely important	Rather important	Rather important	Rather unimportant	Rather important	LUBUSZ	secondary	Selected	Not selected	Not selected	I do not live with my parents/guardians (I run my own household)	in a very large city (200,000 or more inhabitants)	I work under a mandate contract or a contract for specific work	19
Rather important	Rather important	Rather important	Rather unimportant	No opinion	Rather important	Rather important	Definitely important	Rather important	Rather important	Definitely important	Definitely important	Rather important	Rather important	Rather important	Rather important	Rather important	Rather important	Rather unimportant	LUBUSZ	secondary	Selected	Not selected	Not selected	I do not live with my parents/guardians (I run my own household)	in a very large city (200,000 or more inhabitants)	I do not work	#NULL!
Rather important	Definitely important	Rather unimportant	No opinion	Rather important	Rather important	Rather important	Rather important	Definitely important	No opinion	Definitely important	Definitely important	Definitely important	Rather important	Definitely important	Definitely important	Definitely important	No opinion	Definitely important	SWIETOKRZYSKIE	basic trade school	Not selected	Not selected	Selected	I do not live with my parents/guardians (I run my own household)	in a medium-sized city (from 20,000 to 99,900 inhabitants)	I do not work	18
Rather important	No opinion	No opinion	Rather unimportant	Rather important	Rather unimportant	No opinion	No opinion	Rather important	Rather important	No opinion	Rather important	Rather important	No opinion	No opinion	No opinion	No opinion	No opinion	Rather important	LODZKIE	secondary	Selected	Not selected	Not selected	I do not live with my parents/guardians (I run my own household)	in a medium-sized city (from 20,000 to 99,900 inhabitants)	I work under a mandate contract or a contract for specific work	18
Rather unimportant	Rather important	Rather unimportant	No opinion	Rather important	No opinion	No opinion	Rather important	No opinion	Definitely important	Definitely important	Definitely important	Definitely important	Rather important	Definitely important	Rather important	Definitely important	Rather unimportant	Rather important	WEST POMERANIAN	secondary	Selected	Not selected	Not selected	I do not live with my parents/guardians (I run my own household)	in a large city (between 100,000 and 199,900 inhabitants)	I work under an employment contract on a part-time basis	20
Rather important	Rather important	No opinion	Rather important	Rather important	Definitely important	No opinion	Definitely important	Rather important	Rather important	Definitely important	Definitely important	Definitely important	Rather important	Definitely important	Definitely important	Definitely important	Rather unimportant	Rather important	POMERANIAN	secondary	Selected	Not selected	Not selected	I do not live with my parents/guardians (I run my own household)	in a medium-sized city (from 20,000 to 99,900 inhabitants)	I work, but I do not know / I am not sure under which type of contract	17
Rather important	Definitely important	Definitely important	No opinion	Rather important	Rather important	No opinion	No opinion	Rather important	Definitely important	Rather important	Definitely important	Definitely important	Rather important	Rather important	Rather important	Rather important	Rather important	Definitely unimportant	WEST POMERANIAN	secondary	Selected	Not selected	Not selected	I do not live with my parents/guardians (I run my own household)	in a very large city (200,000 or more inhabitants)	I do not work	18
Definitely unimportant	Definitely important	Definitely unimportant	No opinion	No opinion	No opinion	Rather unimportant	No opinion	Rather important	Rather important	No opinion	Definitely important	Definitely important	Rather unimportant	Rather important	Definitely important	Rather important	Definitely unimportant	Rather important	GREATER POLAND	higher education (bachelor's)	Not selected	Selected	Not selected	I do not live with my parents/guardians (I run my own household)	in a very large city (200,000 or more inhabitants)	I work under an employment contract on a full-time basis	15
Rather important	Rather important	Rather important	No opinion	No opinion	No opinion	No opinion	Definitely important	Rather important	Rather important	Definitely important	Definitely important	Definitely important	Rather important	Rather important	Rather important	Rather important	Rather unimportant	Rather important	LODZKIE	lower secondary	Not selected	Selected	Not selected	I still live in the family home	in a medium-sized city (from 20,000 to 99,900 inhabitants)	I work under an employment contract on a full-time basis	19
Rather important	No opinion	Rather unimportant	Rather unimportant	Rather unimportant	Rather important	Rather unimportant	Rather important	Rather important	Rather important	Definitely important	Definitely important	Rather important	Rather important	Definitely important	Rather important	Rather important	Rather unimportant	Rather important	PODLASKIE	secondary	Selected	Not selected	Not selected	I do not live with my parents/guardians (I run my own household)	in a very large city (200,000 or more inhabitants)	I work under a mandate contract or a contract for specific work	18
Rather unimportant	Rather important	Rather unimportant	Definitely important	Rather unimportant	Definitely important	Rather important	Rather unimportant	No opinion	Rather unimportant	Rather unimportant	No opinion	Rather unimportant	Definitely unimportant	Definitely important	Rather important	Rather unimportant	No opinion	No opinion	GREATER POLAND	secondary	Selected	Not selected	Not selected	I still live in the family home	in a rural area	I work under a mandate contract or a contract for specific work	15
Definitely important	Rather important	Definitely important	Definitely important	Definitely important	Rather important	No opinion	Definitely important	Definitely important	Definitely important	Definitely important	Definitely important	Definitely important	Rather important	Rather important	Definitely important	Definitely important	Rather unimportant	Rather important	SILESIAN	secondary	Selected	Not selected	Not selected	I do not live with my parents/guardians (I run my own household)	in a very large city (200,000 or more inhabitants)	I work under a mandate contract or a contract for specific work	15
No opinion	Rather important	Rather important	No opinion	Definitely important	Definitely important	Definitely important	Rather important	Rather important	Definitely important	Definitely important	Definitely important	Definitely important	No opinion	Definitely important	Definitely important	Definitely unimportant	Definitely important	Definitely important	LESSER POLAND	secondary	Selected	Not selected	Not selected	I still live in the family home	in a rural area	I do not work	18
Definitely important	No opinion	Rather important	No opinion	Rather important	No opinion	No opinion	Definitely important	Rather important	No opinion	Definitely important	Definitely important	Definitely important	Rather important	Rather important	Definitely important	Definitely important	Rather unimportant	Definitely important	KUYAVIAN-POMERANIAN	secondary	Not selected	Selected	Not selected	I still live in the family home	in a rural area	I work under an employment contract on a full-time basis	20
Definitely important	Rather important	No opinion	Rather unimportant	No opinion	Rather important	Rather important	Rather important	Rather important	Rather important	Definitely important	Definitely important	Definitely important	Rather important	Definitely important	Definitely important	Definitely important	Rather unimportant	Definitely important	POMERANIAN	secondary	Selected	Not selected	Not selected	I do not live with my parents/guardians (I run my own household)	in a large city (between 100,000 and 199,900 inhabitants)	I work under a mandate contract or a contract for specific work	16
Definitely important	Definitely important	Definitely important	Rather unimportant	Definitely important	Definitely important	Definitely important	Rather important	Definitely important	Definitely important	No opinion	No opinion	Definitely important	Definitely important	Definitely important	Definitely important	Definitely important	Definitely important	Definitely important	GREATER POLAND	secondary	Selected	Not selected	Not selected	I do not live with my parents/guardians (I run my own household)	in a very large city (200,000 or more inhabitants)	I work, but I do not know / I am not sure under which type of contract	17
Rather important	Rather important	Definitely important	Definitely important	Definitely important	Rather important	Rather important	Definitely important	Rather important	Definitely important	Definitely important	No opinion	Rather important	Rather important	Rather important	Rather important	Rather important	Definitely important	Rather unimportant	OPOLE	secondary	Selected	Not selected	Not selected	I still live in the family home	in a rural area	I do not work	18
Rather important	No opinion	Definitely important	Rather important	Rather important	Rather important	No opinion	Rather important	No opinion	Definitely important	Definitely important	Rather important	Rather unimportant	Rather important	Rather important	Definitely important	Definitely important	Definitely unimportant	No opinion	SILESIAN	secondary	Selected	Not selected	Not selected	I do not live with my parents/guardians (I run my own household)	in a very large city (200,000 or more inhabitants)	I work under a mandate contract or a contract for specific work	20
Rather important	Rather important	Rather important	Rather important	Definitely important	Definitely important	No opinion	Rather important	Rather important	Definitely important	Definitely important	Definitely important	Definitely important	Definitely important	Definitely important	Definitely important	Rather important	Rather unimportant	Definitely important	KUYAVIAN-POMERANIAN	secondary	Not selected	Selected	Not selected	I do not live with my parents/guardians (I run my own household)	in a small town (up to 20,000 inhabitants)	I work under an employment contract on a full-time basis	17
Definitely important	Rather important	Definitely important	No opinion	No opinion	Definitely important	No opinion	Definitely important	Rather important	Rather important	Rather important	Definitely important	Definitely important	Definitely important	No opinion	Rather important	Definitely important	Rather important	No opinion	WARMIAN-MASURIAN	secondary	Not selected	Not selected	Selected	I still live in the family home	in a small town (up to 20,000 inhabitants)	I do not work	19
Rather unimportant	Rather unimportant	Rather unimportant	Rather unimportant	Rather unimportant	Rather important	Rather unimportant	Rather important	Rather important	No opinion	Rather important	Rather important	Rather important	Rather unimportant	Rather important	Definitely important	Rather important	Rather unimportant	Rather important	GREATER POLAND	secondary	Selected	Not selected	Not selected	I still live in the family home	in a rural area	I do not work	#NULL!
Definitely important	Rather important	Definitely important	Rather important	Rather important	Rather important	Rather unimportant	Definitely important	Definitely important	Definitely important	Definitely important	Definitely important	Definitely important	Definitely important	Rather important	Definitely important	Definitely important	No opinion	Rather important	GREATER POLAND	secondary	Selected	Not selected	Not selected	I still live in the family home	in a medium-sized city (from 20,000 to 99,900 inhabitants)	I work under a mandate contract or a contract for specific work	14
Rather important	Rather important	Rather important	Rather important	Definitely important	Rather important	Rather important	Definitely important	Definitely important	Rather important	Definitely important	Definitely important	Definitely important	Definitely important	Definitely important	Definitely important	Rather important	Rather important	Rather important	GREATER POLAND	higher education (bachelor's)	Selected	Not selected	Not selected	I do not live with my parents/guardians (I run my own household)	in a very large city (200,000 or more inhabitants)	I work under a mandate contract or a contract for specific work	17
Rather important	Definitely important	Definitely important	No opinion	Definitely important	Definitely important	Definitely important	Definitely important	Definitely important	Rather important	Definitely important	Definitely important	Definitely important	Definitely important	Definitely important	Definitely important	Definitely important	Rather unimportant	Rather important	KUYAVIAN-POMERANIAN	secondary	Selected	Not selected	Not selected	I do not live with my parents/guardians (I run my own household)	in a large city (between 100,000 and 199,900 inhabitants)	I work under a mandate contract or a contract for specific work	16
No opinion	Rather important	Definitely important	Definitely important	Definitely important	No opinion	Rather unimportant	Rather important	Rather important	Rather important	Definitely important	Definitely important	Definitely important	Definitely important	Definitely important	Definitely important	Definitely important	Rather important	Rather important	KUYAVIAN-POMERANIAN	secondary	Selected	Not selected	Not selected	I do not live with my parents/guardians (I run my own household)	in a very large city (200,000 or more inhabitants)	I work under a mandate contract or a contract for specific work	16
Definitely important	Definitely important	Definitely important	Rather important	Definitely important	Rather important	Rather important	Definitely important	Rather important	Rather important	Definitely important	Definitely important	Rather important	Rather important	Rather important	Definitely important	Rather important	Rather important	Rather important	SILESIAN	upper secondary vocational	Not selected	Not selected	Selected	I still live in the family home	in a large city (between 100,000 and 199,900 inhabitants)	I work under a mandate contract or a contract for specific work	18
Definitely important	Definitely important	Rather unimportant	Rather unimportant	No opinion	Rather unimportant	Rather important	Definitely important	Definitely important	Definitely important	Definitely important	Definitely important	Definitely important	Rather important	Rather important	Definitely important	No opinion	No opinion	Definitely important	POMERANIAN	secondary	Not selected	Selected	Not selected	I still live in the family home	in a very large city (200,000 or more inhabitants)	I do not work	18
Definitely important	Definitely important	Rather important	Rather unimportant	No opinion	Rather unimportant	Definitely unimportant	Rather important	Rather unimportant	Definitely unimportant	Rather important	Rather important	Definitely important	Rather important	Rather important	Definitely important	Definitely unimportant	Definitely important	Rather important	LESSER POLAND	secondary	Selected	Not selected	Not selected	I still live in the family home	in a very large city (200,000 or more inhabitants)	I work under a mandate contract or a contract for specific work	17
Rather important	No opinion	Definitely important	Rather unimportant	Rather important	Rather important	Definitely important	Rather important	Rather unimportant	Definitely important	Definitely important	Definitely important	Definitely important	Definitely important	Definitely important	Definitely important	Rather important	Definitely important	Definitely important	LUBUSZ	secondary	Not selected	Selected	Not selected	I still live in the family home	in a medium-sized city (from 20,000 to 99,900 inhabitants)	I work under an employment contract on a part-time basis	14
Definitely important	Definitely important	Definitely important	Rather important	Rather important	Rather important	No opinion	Definitely important	Definitely important	Definitely important	Definitely important	Definitely important	Definitely important	Definitely important	Definitely important	Definitely important	Rather important	Definitely important	Definitely important	LOWER SILESIAN	secondary	Selected	Not selected	Not selected	I do not live with my parents/guardians (I run my own household)	in a large city (between 100,000 and 199,900 inhabitants)	I work under a mandate contract or a contract for specific work	18
Definitely important	Rather important	Definitely important	No opinion	No opinion	Rather important	Rather important	Definitely important	Rather important	Rather important	Definitely important	Definitely important	Rather important	Rather important	Definitely important	Definitely important	Rather important	No opinion	Definitely important	SILESIAN	secondary	Selected	Not selected	Not selected	I still live in the family home	in a medium-sized city (from 20,000 to 99,900 inhabitants)	I work under a mandate contract or a contract for specific work	18
Rather important	Rather unimportant	No opinion	Rather important	No opinion	No opinion	Rather important	Rather important	No opinion	Rather important	Definitely important	Definitely important	Definitely important	Definitely important	Rather important	Rather important	Rather important	Definitely unimportant	Rather important	KUYAVIAN-POMERANIAN	primary	Not selected	Selected	Not selected	I do not live with my parents/guardians (I run my own household)	in a rural area	I do not work	18
Definitely important	Rather important	Definitely important	Rather important	Rather important	Rather important	Rather important	Definitely important	Definitely important	Rather important	Rather important	Definitely important	Definitely important	Definitely important	Definitely important	Definitely important	Rather important	Rather important	Rather important	LUBLIN	higher education (bachelor's)	Selected	Not selected	Not selected	I do not live with my parents/guardians (I run my own household)	in a very large city (200,000 or more inhabitants)	I work under a mandate contract or a contract for specific work	18
Definitely important	Definitely important	Rather important	Rather unimportant	Rather unimportant	Rather important	Rather important	Definitely important	Definitely important	Definitely important	Definitely important	Definitely important	Definitely important	Rather important	Rather important	Definitely important	Definitely important	Rather unimportant	Rather important	LOWER SILESIAN	secondary	Selected	Not selected	Not selected	I still live in the family home	in a small town (up to 20,000 inhabitants)	I work under a mandate contract or a contract for specific work	15
Rather important	No opinion	No opinion	Rather unimportant	Rather unimportant	Rather important	Rather important	Rather important	Rather important	Definitely important	Rather important	Rather important	Definitely important	Rather important	Rather important	Rather important	Definitely important	Rather important	No opinion	OPOLE	secondary	Selected	Not selected	Not selected	I do not live with my parents/guardians (I run my own household)	in a very large city (200,000 or more inhabitants)	I work under a mandate contract or a contract for specific work	19
Definitely important	No opinion	No opinion	No opinion	No opinion	Rather important	Rather unimportant	Rather important	Rather important	Rather important	Definitely important	Definitely important	Definitely important	Rather important	Rather important	Rather important	No opinion	No opinion	No opinion	LUBUSZ	lower secondary	Selected	Not selected	Not selected	I still live in the family home	in a rural area	I do not work	#NULL!
Definitely important	Definitely important	Rather unimportant	Rather important	Rather important	Definitely important	Rather important	Definitely important	Rather important	Rather important	Rather important	Definitely important	Definitely important	Definitely important	Definitely important	Rather important	Rather important	Rather important	Definitely important	SILESIAN	secondary	Selected	Not selected	Not selected	I still live in the family home	in a medium-sized city (from 20,000 to 99,900 inhabitants)	I work under a mandate contract or a contract for specific work	17
Definitely important	Rather important	Definitely important	No opinion	Rather important	Rather important	No opinion	Definitely important	Definitely important	Definitely important	Definitely important	Definitely important	Definitely important	Definitely important	Definitely important	Definitely important	Definitely important	Rather unimportant	Definitely important	LOWER SILESIAN	secondary	Selected	Selected	Not selected	I still live in the family home	in a very large city (200,000 or more inhabitants)	I work under a mandate contract or a contract for specific work	19
Rather important	Definitely important	Rather important	Rather important	Definitely important	Rather important	Rather important	Definitely important	Definitely important	Definitely important	Definitely important	Definitely important	Definitely important	Rather important	Rather important	Rather important	Rather important	Rather important	Definitely important	LUBUSZ	secondary	Selected	Not selected	Not selected	I still live in the family home	in a medium-sized city (from 20,000 to 99,900 inhabitants)	I work under a mandate contract or a contract for specific work	15
Rather important	Definitely important	Rather unimportant	Rather important	Rather unimportant	Rather important	No opinion	Definitely important	Rather important	Rather important	Definitely important	Definitely important	Rather important	Rather important	Definitely important	Definitely important	Definitely important	No opinion	Definitely important	WARMIAN-MASURIAN	secondary	Selected	Not selected	Not selected	I still live in the family home	in a small town (up to 20,000 inhabitants)	I do not work	18
Definitely important	Rather important	Rather important	No opinion	Rather important	Rather important	Rather important	Rather important	Definitely important	No opinion	Definitely important	Definitely important	Definitely important	Rather important	Definitely important	Rather important	Rather important	Definitely important	Rather important	OPOLE	lower secondary	Selected	Not selected	Not selected	I still live in the family home	in a medium-sized city (from 20,000 to 99,900 inhabitants)	I do not work	17
Definitely important	Definitely important	No opinion	Rather important	No opinion	Definitely important	Rather important	Definitely important	Definitely important	Definitely important	Definitely important	Definitely important	Definitely important	Rather important	Definitely important	Definitely important	Definitely important	Definitely important	Definitely important	LOWER SILESIAN	secondary	Selected	Not selected	Not selected	I do not live with my parents/guardians (I run my own household)	in a very large city (200,000 or more inhabitants)	I work under a mandate contract or a contract for specific work	18
Definitely important	Rather important	No opinion	No opinion	No opinion	Rather important	No opinion	Definitely important	Definitely important	Definitely important	Definitely important	Definitely important	Definitely important	Definitely important	Rather important	Definitely important	Rather important	Definitely unimportant	Rather important	POMERANIAN	secondary	Selected	Not selected	Not selected	I do not live with my parents/guardians (I run my own household)	in a very large city (200,000 or more inhabitants)	I work under a mandate contract or a contract for specific work	19
Definitely important	Definitely important	Rather unimportant	No opinion	Rather important	Definitely important	No opinion	Rather important	Rather important	Definitely important	Definitely important	Definitely important	Definitely important	Definitely important	Rather important	Definitely important	Definitely important	Rather important	Rather important	PODLASKIE	secondary	Selected	Not selected	Not selected	I do not live with my parents/guardians (I run my own household)	in a very large city (200,000 or more inhabitants)	I work under a mandate contract or a contract for specific work	17
No opinion	Rather important	Definitely important	Definitely unimportant	Definitely unimportant	Definitely important	Rather important	Definitely important	No opinion	Rather important	Definitely important	Definitely important	Definitely important	Definitely important	Definitely important	Rather important	Definitely important	Rather important	Rather important	SUBCARPATHIAN	secondary	Selected	Selected	Not selected	I still live in the family home	in a rural area	I work under a mandate contract or a contract for specific work	17
Definitely important	Definitely important	Rather important	Rather important	Rather important	Definitely important	No opinion	Definitely important	Definitely important	Definitely important	Definitely important	Rather important	Rather important	Rather important	Definitely important	Definitely important	Definitely important	Rather important	Definitely important	LOWER SILESIAN	secondary	Selected	Not selected	Not selected	I still live in the family home	in a very large city (200,000 or more inhabitants)	I do not work	16
Definitely important	Definitely important	Definitely important	Rather important	Rather important	Definitely important	Definitely important	Definitely important	Definitely important	Definitely important	Definitely important	Definitely important	Definitely important	Definitely important	Definitely important	Definitely important	Definitely important	Rather important	Definitely important	PODLASKIE	secondary	Selected	Not selected	Not selected	I still live in the family home	in a very large city (200,000 or more inhabitants)	I do not work	16
Rather important	Rather important	No opinion	Rather important	Rather important	No opinion	No opinion	Rather important	Definitely important	No opinion	Rather important	Rather important	Rather important	Rather important	No opinion	Rather important	Rather important	No opinion	Definitely important	WEST POMERANIAN	basic vocational	Not selected	Selected	Not selected	I still live in the family home	in a rural area	I do not work	18
Definitely important	Definitely important	No opinion	No opinion	No opinion	No opinion	No opinion	No opinion	Rather important	Definitely important	Rather important	Definitely important	Definitely important	Rather important	Rather important	Definitely important	Rather important	No opinion	No opinion	LUBUSZ	upper secondary vocational	Selected	Not selected	Not selected	I do not live with my parents/guardians (I run my own household)	in a medium-sized city (from 20,000 to 99,900 inhabitants)	I do not work	#NULL!
Rather important	Definitely important	No opinion	No opinion	Rather important	Rather important	Rather important	Rather important	Rather important	Rather important	Definitely important	No opinion	Definitely important	Rather important	Rather important	Rather important	Definitely important	Rather important	Rather important	KUYAVIAN-POMERANIAN	upper secondary vocational	Selected	Not selected	Not selected	I still live in the family home	in a medium-sized city (from 20,000 to 99,900 inhabitants)	I work informally (off the books)	16
Definitely important	Definitely important	Definitely important	No opinion	Rather important	Rather important	No opinion	Definitely important	Definitely important	Definitely important	Definitely important	Definitely important	Definitely important	Definitely important	Rather important	Definitely important	Definitely important	Definitely important	Rather important	WARMIAN-MASURIAN	secondary	Selected	Not selected	Not selected	I still live in the family home	in a large city (between 100,000 and 199,900 inhabitants)	I do not work	20
Rather important	Rather important	Rather important	No opinion	No opinion	Rather important	Rather important	Rather important	Rather important	Rather important	Rather important	Rather important	Rather important	Definitely important	Rather important	Rather important	Rather important	Rather important	Rather important	LUBUSZ	secondary	Selected	Not selected	Not selected	I still live in the family home	in a small town (up to 20,000 inhabitants)	I do not work	15

## Sheet: Count summary
DATABASE	before correction
Count of Interview ID	Column labels
Row labels	LOWER SILESIAN	KUYAVIAN-POMERANIAN	LUBLIN	LUBUSZ	LODZKIE	LESSER POLAND	MASOVIAN	OPOLE	SUBCARPATHIAN	PODLASKIE	POMERANIAN	SILESIAN	SWIETOKRZYSKIE	WARMIAN-MASURIAN	GREATER POLAND	WEST POMERANIAN	Grand total
Female	16	12	14	8	14	22	32	8	13	8	16	26	9	8	22	12	240
19	4	3	4	2	3	5	8	2	3	2	4	7	3	2	5	3	60
20	4	3	4	2	3	5	8	2	3	2	4	6	2	2	5	3	58
21	4	3	3	2	4	7	8	2	3	2	4	6	2	2	7	3	62
22	4	3	3	2	4	5	8	2	4	2	4	7	2	2	5	3	60
Male	17	12	12	8	12	20	29	8	13	8	16	24	8	9	20	12	228
19	4	3	3	2	3	5	8	2	3	2	4	6	2	2	5	3	57
20	4	3	3	2	3	5	7	2	4	2	4	6	2	2	5	3	57
21	4	3	3	2	3	5	7	2	3	2	4	6	2	3	5	3	57
22	5	3	3	2	3	5	7	2	3	2	4	6	2	2	5	3	57
Grand total	33	24	26	16	26	42	61	16	26	16	32	50	17	17	42	24	468
